# Supplementary material for: Genomic profiling of plastid DNA variation in the Mediterranean olive tree
Source: BMC Plant Biol. 2011 May 10;11:80. doi: 10.1186/1471-2229-11-80 (PMC3115843; doi:10.1186/1471-2229-11-80)
Supplement: Additional file 2 — Loci features. Primers, allele size range, polymorphism type, genome location and corresponding names in previous studies are given [file 1471-2229-11-80-S2.XLS]

## Sheet: Feuil1
Additional file S2. Loci features. Primers, allele size range, polymorphism type, genome location and corresponding names in previous studies are given
Locus	Forward primer (5’–>3’) a	Revers primer (5’–>3’)	Allele		Motif	Position	Region name	Locus name in	Ref.
			size range					previous studies
1	tgtaaaacgacggccagtAAAGGAGCAATAACGCCCTC	GGATAAGACCCGATCTTAGTG	122	125	polyT10-13	505	trnH-psbA	P4	[6]
2	tgtaaaacgacggccagtATTTWTTTCCGTACCATAGGTTTG	WATTGTCAAAATGGATAGAGTACC	148	150	polyT10-12	4691	trnK-rps16	rps16-trnQ, P5	[5,6]
3	tgtaaaacgacggccagtTAGATATCTAGTGTCAATCCAAG	AATGTTGAGAAAGGAATACAATGG	150	151	polyT11-12	4884	trnK-rps16	P6	[6]
4	tgtaaaacgacggccagtCCAGTTTGTTTATTCCACTTAGAT	AAAGTGTAGATGGGAGAATAAGAA	105	106	polyA9-10	5010	trnK-rps16	-	-
5	tgtaaaacgacggccagtGAAAAAGGTTCCTATTTAGACATC	TATCTATTTGAAATCAGTGATGGG	98	99	polyT12-13	6820	rps16-trnQ	-	-
6	tgtaaaacgacggccagtTTTCGATTTGGATTTTCGCAATC	TTTAATTGACCCATCACTGATTTC	173	174	polyT8-9	6894	rps16-trnQ	-	-
7	tgtaaaacgacggccagtGGGAGTGGATAGGAGATAATC	CTGCCTCAATCCAATCGTTAC	230	239	(TAAATAAAA)1-2	7328	rps16-trnQ	-	-
8b	TTTCGAATTCAGAGATCTCGAGA	CGCTATTCGGAGGTTCGAATC	143	485	indel 342 bp	7698	rps16-trnQ	-	-
9	tgtaaaacgacggccagtTCTTGGTGTCAAAATAGGATATG	ATAAACGAAGAGTTTCAGAGTAAG	135	136	polyT10-12+A9-10	9071	psbK-psbI	psbK-trnS-polyT/A, P8	[2,6]
10b	AAGGRGTCTTTCTTTCTCTATTC	HEX-TAGGCTCGTTCGAGCCCTTC	87	95	indel 1 bp + (ATTAGATA)1-2	9526	trnS-trnG	trnSG-indel2, P10-P11	[2,6]
11	tgtaaaacgacggccagtAGATAAAGGAAGGGCTCGAACG	CAGGCCATCAGAATAAGAAGGG	126	138	indel 10 bp + polyA11-14	9573	trnS-trnG	trnSG-indel1, P12-P13	[2,6]
12	tgtaaaacgacggccagtGTTTCGCAATTTCATAATCCAAC	GATTTAATCCTTTACCTCTCAATG	130	131	polyA7-8	10275	trnG intron	trnG-polyA	[2]
13	tgtaaaacgacggccagtCTACCCGCTTATATCCTTTTTC	GCTGTTCATTCCGATTTTTTCG	197	198	polyT10-11	10991	trnG-trnR	trnGR-polyT	[2]
14	tgtaaaacgacggccagtTACATAATTTGAATCCGAGACACT	TTCAGGAACAAGCATAACATAAAG	101	102	polyT8-9	11196	trnR-atpA	-	-
15	tgtaaaacgacggccagtCATGTTGGGAGCGATGAAAGA	GCTCGAATGGTTACCATGAGT	137	140	polyA15-18	12789	atpA-atpF	P15	[6]
16	tgtaaaacgacggccagtATTCATTTGGCTCTCACGCTC	AGAGTCCTCCGAGTATTTTGG	158	159	polyT9-10	13352	atpF intron	-	-
17	tgtaaaacgacggccagtTCATCCTTTCCCGTTCGTAGT	CGATCAGAGTTCTTTTTGTACCAC	178	179	polyT10-11	14151	atpF-atpH	-	-
18	tgtaaaacgacggccagtAACAGAAGCGGCAGAAATCAG	TCGACTGGATGAATCTTACCG	145	153	(GTACCAAA)1-2	14693	atpH-atpI	-	-
19	tgtaaaacgacggccagtTTATTTCAGTTCAGAGTTCCTCC	gtgtcttCCAAATTGATGTTCCAATATCTTC	117	122	polyC10-11+T9-11+A12-15	17431	rps2-rpoC2	ccmp5, P16-P17-P18	[1,6]
20	tgtaaaacgacggccagtGAAAGGGATCCAGATGATTGG	TGGTCTTCCTCAGTATCCATC	132	133	indel 1 bp	30405	petN-psbM	-	-
21	tgtaaaacgacggccagtCATAGTTACAAACCCAAACAAAC	TCTTCCAAAAAATCACAAGGAGTT	102	103	polyA9-10	31790	psbM-trnD	-	-
22	tgtaaaacgacggccagtGAATATTAGAATCGCCACACTC	CAATCATTCCCTGAACAAATCC	156	159	polyA10-13	32680	trnE-trnT	trnDT-polyT, P20	[4,6]
23	tgtaaaacgacggccagtGAAATTGGAATTGGAACAGTGGA	CTAGGAACAAGAAGATTTAATCGG	120	121	polyT10-11	33657	trnT-psbD	-	-
24	tgtaaaacgacggccagtAGATAGAACAAAGAAGACACTCAA	CCTCTTGTTCGATTAACTAATGTT	187	190	polyA11-14	34149	trnT-psbD	-	-
25	tgtaaaacgacggccagtTGAGATGAGACAGGAGATCC	CCACTTAGCCAAGCCAGAAAA	174	177	polyT11-14	37142	psbC-trnS	-	-
26	tgtaaaacgacggccagtGTAATGTGTCTCATAACCGAG	ATCTCTTGAACCTATTCGTCC	104	105	polyC8-9+A11-12	37935	psbZ-trnG	-	-
27	tgtaaaacgacggccagtCTCGGTTATGAGACACATTACAAT	CAAGAAGTTTGCAAGAAGTTTGAC	110	113	polyA8-11	38009	psbZ-trnG	P22	[6]
28	tgtaaaacgacggccagtGTAGGGATAAAAAAGGGATAGAG	ATTACTAAGAGACATCCCGGTAT	182	184	polyA11-13	44074	psaA-ycf3	P25	[6]
29	tgtaaaacgacggccagTGAAACATAGCATCTGAGGTTG	TACCTATTACAGAGATGGTGTG	202	204	polyA10-12	46117	ycf3 intron 2	-	-
30	tgtaaaacgacggccagtGTATGAAATCGAATCGGGTTCA	TCGTGGGAAAATGATCCAAGAA	147	148	polyA10-11	46361	ycf3-trnS	-	-
31	tgtaaaacgacggccagtGCGACATAAAGACTCCTTATTC	ACACTACTTCAGTAGATTTCGC	131	132	polyT9-10	48093	rps4-trnT	-	-
32	tgtaaaacgacggccagtTCTCTCTTCCTGCCACTTTTC	TCCGCTTTCATTCGTAAAGGG	114	115	polyA9-10	48836	trnT-trnL	trnTL-polyA	[3]
33	tgtaaaacgacggccagtAATCAAATACGGGTTTCCGATAAG	ATACCAAGGCTCAATCCAATTAAG	234	236	polyT9-11	49018	trnT-trnL	trnTL-polyT	[1]
34	tgtaaaacgacggccagtCTTAGTGATTTCGAATAGAACAAG	AAAGGGGATGGTCTTCTTTTTC	163	169	indel 6 bp	53001	ndhC-trnV	-	-
35	tgtaaaacgacggccagtGGAGTCATTGGTTCAAATCCAA	TGAATCCAATCAAGCAGAATCC	184	185	indel 1 bp	54510	trnM-atpE	-	-
36	tgtaaaacgacggccagtTACAACATATATCACTGTCAAGAG	TGAATGTTTGATTATTAGACCATGG	181	183	polyA6-7+A8-9	57113	atpB-rbcL	ccmp7, P28	[1,6]
37	tgtaaaacgacggccagtCGTTCCGTGTTGGAATAGAAC	GTAGTTTCTCCTATGTCTTCGC	152	153	polyA8-9	59166	rbcL-accD	-	-
38	tgtaaaacgacggccagtAACAAGATTGTTTAGATCTGATGG	TCGAAATAGATATCTGTGTTATGC	109	110	polyT10-11	61772	psaI-ycf4	-	-
39	tgtaaaacgacggccagtGCATCTAAAGTATCAATTCCAAC	CATCTCATATATCAAACGATTTCG	105	106	polyT12-13	63015	ycf4-cemA	-	-
40	tgtaaaacgacggccagTGTACGGCATTCCGAGTCATA	CGCACCACTTCAATTTGGCTA	123	124	indel 1 bp	65668	petA-psbJ	-	-
41	tgtaaaacgacggccagtCAAATCTTGATCTAGCTACAAGG	AAAGGTATCACATGGATCACTAG	169	172	polyA9-12	67877	psbE-petL	psbE-petL	[5]
42	tgtaaaacgacggccagtATTGAGATTCACGTCAATTCGGA	AGACCTAACACGATTCCAAATAG	138	139	polyT12-13	68679	petL-petG	-	-
43	tgtaaaacgacggccagtGTTTTGTTCGACAAATCCGGG	TAATTTAAACGGAGTTCCCCGG	208	209	polyA9-10	71025	rps18-rpl20	-	-
44	tgtaaaacgacggccagtCGCGTGATGAAACGAAGAGA	CCATCTGGGTCTGATAGATTC	193	194	polyA8-9	72889	rps12-clpP	-	-
45	tgtaaaacgacggccagtCTTTGATTCAGCAATCCCAAAG	TTCCGATTTCTCTTATCTATCGG	190	191	polyT9-10	73172	clpP intron 1	-	-
46	tgtaaaacgacggccagtAATAGCATGGCACTTCGAATTC	ATCTCATACTACTCTCTCGATAC	111	113	polyA10-12	73335	clpP intron 1	-	-
47	tgtaaaacgacggccagtTTGTCAAGCGAGGGAATCTC	ATCCGCCCGATTTTGATTTGC	154	158	polyT10-14	74189	clpP intron 2	-	-
48	tgtaaaacgacggccagtACTTAATATTCGACCTCGTGTC	CAAGGATTATCTGAGTAAGAACC	158	159	polyA12-13+T9	77762	petB intron	-	-
49	tgtaaaacgacggccagtAAAGACGATTGAGCCAACTTGAT	AACACCCAAATACTAGTTGCAAC	180	182	polyT9-11	78094	petB intron	-	-
50	tgtaaaacgacggccagtGCGCCTAGAAGATATAAAACAG	AAAGCGAATTCTCCCTAGATACA	227	228	polyA12-13+A9-10	80449	petD-rps11	-	-
51	tgtaaaacgacggccagtGGTGAACTAAAATTATGGGTGC	TAGATTGTGTCTCACGCATATAC	139	146	polyT11-18	83109	rps8-rpl14	P31	[6]
52	tgtaaaacgacggccagtAACTAGAATTTTTGGTGCGATCC	TATATGCGTGAGACACAATCTAC	191	203	(GTTCTTAATCTA)1-2	83196	rps8-rpl14	P32	[6]
53	tgtaaaacgacggccagtTCTCTCATCCTTCCATTTATCC	CCCCATAGTATGAACTAATAACC	203	204	polyA9-10	84842	rpl16 intron	-	-
54	tgtaaaacgacggccagtGAGTCACACACTAAGCATAGC	ATCTATGGGGTCTTGGGTATC	231	238	(AGAATTA)1-2 + polyT9-10	85059	rpl16-rps3	-	-
55	tgtaaaacgacggccagtATGTTTGCTCGCGGCAATTG	CGTATCACATTCTGTTCTGCG	210	221	indel 11 bp (IR)	110601	trnR-trnN	-	-
56	tgtaaaacgacggccagtACCGAGTTTGACCAGTTAATAG	TCCGTAGTTTCCTATTCATTAGG	188	189	polyA6-7+T9-10	114806	ndhF-rpl32	P36	[6]
57	tgtaaaacgacggccagtCAATATGAAATGGAATTCGCTCC	ATTGTAACAAATAGGGAGATGCG	224	227	polyA13-15 + indel 1 bp	115356	rpl32-trnL	P37	[6]
62	tgtaaaacgacggccagTATTTTCCGCATCtCCCTATTTG	CTATTTGCTCTTCTATAGATAGAG	108	109	polyT5-6	115501	rpl32-trnL	-	-
58	tgtaaaacgacggccagtAGGTATTGGTATGTACCCCG	GTTCGCGCCGATTCAAATTCA	235	236	polyA9+T12-13	117387	ccsA-ndhD	-	-
59	tgtaaaacgacggccagtTGGTCCAGGTAAACCCATTTG	CAATCCACATCATACCCATTCC	164	165	polyA6-7	120576	ndhG-ndhI	-	-
60	tgtaaaacgacggccagtACTTGAAATTCAACAGACCCTC	CTGATCGGTAAAATCCATATCTG	144	146	polyT5-7	125239	rps15-ycfI	-	-
61*	GCTGGTTAATTTGTATAACCAGC	CATTCTTCCTGATACTGATTACC	100	325	indel 225 bp	129340	ycf1 (cds)	-	-
CAPS-EcoRIb	tgtaaaacgacggccagtGAATCAATCAATGAAGTTCATTTTTC	TTTTCGTCTAAATGACAAAGTAGAATT	88	113	snp T/G	66337	petA-psbJ	P30	[6]
CAPS-XapIb	tgtaaaacgacggccagtCATTTTATAATACCTCGGGAGC	GAACTAGAATTTTTGGTGCGATC	63	100	snp T/G	83304	rpl14 (cds)	P33	[6]
a M13 tail in boldface.
b Loci (without M13 tail) separately amplified by PCR
	References
[1]	Weising & Gardner, Genome 1999, 42:9-19.
[2]	Besnard et al., Mol Ecol Notes 2003, 3:651-653.
[3]	Baali-Cherif & Besnard, Ann Not 2005, 96:823-830.
[4]	Besnard, J Hort Sci Biotechnol 2008, 83: 51-54.
[5]	Garcia-Verdugo et al., Bot J Lin Soc 2010, 162:54-63.
[6]	Mariotti et al., BMC Plant Biol 2010, 10:211.

## Sheet: Feuil2
Locus	Maui1	Yemen C5.1	China CH1	Haut Atlas	Manazanilla	Gué de constantine 20	Immouzzer S1		Agrigente 4
1B
2A
3C
4B
5A
6C
7D
8E
9A
10D
11C
12B
13C
14A
15B
16A
17B
18B
19A
20D
21A
22C
23D
24A
25A
26D
27C
28C
29A
30B
31A
32B
33D
34A
35B
36A
37A
38B
39C
40A
41B
42D
43B
44A
45C
46D
47D
48B
49D
50C
51C
52B
53D
54B
55D
56D
57B
58C
59C
60D
61E
