# Supplementary material for: Genomic profiling of plastid DNA variation in the Mediterranean olive tree
Source: BMC Plant Biol. 2011 May 10;11:80. doi: 10.1186/1471-2229-11-80 (PMC3115843; doi:10.1186/1471-2229-11-80)
Supplement: Additional file 3 — Plastid DNA variation based on the 64 loci. a) Profiles for the 321 trees characterized in this study (including those for complete cpDNA genomes); and b) Different cpDNA haplotypes. [file 1471-2229-11-80-S3.XLS]

## Sheet: cpDNA variation
Additional file S3. Plastid DNA variation based on the 64 loci. a) Profiles for the 322 trees characterized in this study (including those for complete cpDNA genomes); and b) Different cpDNA haplotypes.
a)		CAPS-XapI	CAPS-EcoRI	6	16	30	45	5	26	27	1	31	15	2	48	36	24	52	57	54	39	38	46	23	9	51	22	59	25	28	44	53	33	21	19	11	42	47	41	17	49	56	29	50	58	10	61	4	32
S1	S. Morocco	-	+	173	159	148	191	98	104	112	123	132	138	149	158	182	189	203	225	238	106	110	112	120	136	141	158	165	177	183	194	203	235	103	115	136	139	154	171	178	181	189	204	228	235	95	325	106	114
C5.1	Yemen	-	+	173	159	148	190	99	105	110	124	132	140	148	159	181	189	203	225	238	105	110	111	120	136	140	158	165	176	184	193	203	235	102	110	135	138	157	170	178	181	189	204	228	236	95	325	105	115
CH1	China	+	+	173	159	148	190	98	104	110	125	132	139	148	159	182	190	203	225	238	105	109	113	120	135	141	158	165	177	184	193	203	234	102	111	135	138	158	170	178	181	189	202	228	235	95	325	105	114
Maui 1	Hawaii	-	+	173	158	147	190	98	105	110	123	132	139	150	158	182	187	203	225	238	105	109	113	120	135	144	156	165	176	184	194	203	234	102	112	135	138	156	172	179	182	189	203	227	235	95	325	105	114
Picholine Marocaine (3)	Morocco	+	-	173	159	148	191	98	104	112	124	132	137	149	158	182	187	203	227	238	106	109	112	120	136	146	159	165	176	183	194	203	236	103	112	126	138	155	171	178	181	189	203	227	235	95	325	106	114
Bouchouk	Morocco	+	-	173	159	148	191	98	104	112	124	132	137	149	158	182	187	203	227	238	106	109	112	120	136	146	159	165	176	183	194	203	236	103	112	126	138	155	171	178	181	189	203	227	235	95	325	106	114
Chaouen, LT1	Morocco	-	+	173	159	148	191	98	104	112	123	131	138	150	158	183	187	203	224	231	106	110	111	121	135	139	159	165	176	183	194	203	236	103	111	138	138	156	170	178	181	188	203	227	235	87	325	106	114
Chaouen, LT2	Morocco	-	+	173	159	148	191	98	104	112	123	131	138	150	158	183	187	203	224	231	106	110	111	121	135	139	159	165	176	183	194	203	236	103	111	138	138	156	170	178	181	188	203	227	235	87	325	106	114
Chaouen, LT3	Morocco	-	+	173	159	148	191	98	104	112	123	131	138	150	158	183	187	203	224	231	106	110	111	121	135	139	159	165	176	183	194	203	236	103	111	138	138	156	170	178	181	188	203	227	235	87	325	106	114
Hamrani	Morocco	+	-	173	159	148	191	98	104	112	124	132	137	149	158	182	187	203	227	238	106	109	112	120	136	146	159	165	176	183	194	203	236	103	112	126	138	155	171	178	181	189	203	227	235	95	325	106	114
Chaouen, LT4	Morocco	+	+	173	159	148	191	98	104	112	123	131	138	150	158	183	187	203	224	231	106	110	111	121	135	139	159	165	176	183	194	203	236	103	111	138	138	156	170	178	181	188	203	227	235	87	325	106	114
Ouazzane, LT5	Morocco	+	-	173	159	148	191	98	104	112	124	132	137	149	158	182	187	203	227	238	106	109	112	120	136	146	159	165	176	183	194	203	236	103	112	126	138	155	171	178	181	189	203	227	235	95	325	106	114
Ouazzane, LT6	Morocco	-	+	173	159	148	191	98	104	113	121	132	138	150	159	182	188	191	225	238	106	110	112	120	136	146	158	164	174	182	194	204	236	103	113	135	138	157	169	179	182	188	203	227	235	95	100	106	114
Ouazzane, LT7	Morocco	-	+	173	159	148	191	98	104	113	121	132	138	150	159	182	188	191	225	238	106	110	112	120	136	146	158	164	174	182	194	204	236	103	113	135	138	157	169	179	182	188	203	227	235	95	100	106	114
Ouazzane, LT9	Morocco	-	+	173	159	148	191	98	104	113	121	132	138	150	159	182	188	191	225	238	106	110	112	120	136	146	158	164	174	182	194	204	236	103	113	135	138	157	169	179	182	188	203	227	235	95	100	106	114
Bouchouk Laghlid	Morocco	+	-	173	159	148	191	98	104	112	124	132	137	149	158	182	187	203	227	238	106	109	112	120	136	146	159	165	176	183	194	203	236	103	112	126	138	155	171	178	181	189	203	227	235	95	325	106	114
Taounate, LT12	Morocco	-	+	173	159	148	191	98	104	113	121	132	138	150	159	182	188	191	225	238	106	110	112	120	136	146	158	164	174	182	194	204	236	103	113	135	138	157	169	179	182	188	203	227	235	95	100	106	114
Sefrou, LT 13	Morocco	+	-	173	159	148	191	98	104	112	124	132	137	149	158	182	187	203	227	238	106	109	112	120	136	146	159	165	176	183	194	203	236	103	112	126	138	155	171	178	181	189	203	227	235	95	325	106	114
Taounate, LT14	Morocco	-	+	173	159	148	191	98	104	113	121	132	138	150	159	182	188	191	225	238	106	110	112	120	136	146	158	164	174	182	194	204	236	103	113	135	138	157	169	179	182	188	203	227	235	95	100	106	114
Taounate, LT15	Morocco	+	+	173	159	148	191	98	104	112	124	133	137	148	159	182	187	203	227	239	106	110	112	120	136	146	159	165	176	183	194	203	236	103	112	126	137	155	171	178	181	189	203	227	234	95	325	106	114
Taounate, LT16	Morocco	+	-	173	159	148	191	98	104	112	124	132	137	149	158	182	187	203	227	238	106	109	112	120	136	146	159	165	176	183	194	203	236	103	112	126	138	155	171	178	181	189	203	227	235	95	325	106	114
Sefrou, LT17	Morocco	-	+	173	159	148	191	98	104	113	121	132	138	150	159	182	188	191	225	238	106	110	112	120	136	146	158	164	174	182	194	204	236	103	113	135	138	157	169	179	182	188	203	227	235	95	100	106	114
Sefrou, LT18	Morocco	-	+	173	159	148	191	98	104	113	121	132	138	150	159	182	188	191	225	238	106	110	112	120	136	146	158	164	174	182	194	204	236	103	113	135	138	157	169	179	182	188	203	227	235	95	100	106	114
Meslala	Morocco	+	-	173	159	148	191	98	104	112	124	132	137	149	158	182	187	203	227	238	106	109	112	120	136	146	159	165	176	183	194	203	236	103	112	126	138	155	171	178	181	189	203	227	235	95	325	106	114
Sefrou LT19	Morocco	+	-	173	159	148	191	98	104	112	124	132	137	149	158	182	187	203	227	238	106	109	112	120	136	146	159	165	176	183	194	203	236	103	112	126	138	155	171	178	181	189	203	227	235	95	325	106	114
Zarhoun, LT20	Morocco	+	-	173	159	148	191	98	104	112	124	132	137	149	158	182	187	203	227	238	106	109	112	120	136	146	159	165	176	183	194	203	236	103	112	126	138	155	171	178	181	189	203	227	235	95	325	106	114
Zarhoun, LT21	Morocco	+	-	173	159	148	191	98	104	112	124	132	137	149	158	182	187	203	227	238	106	109	112	120	136	146	159	165	176	183	194	203	236	103	112	126	138	155	171	178	181	189	203	227	235	95	325	106	114
Marrakech, TL30	Morocco	+	-	173	159	148	191	98	104	112	124	132	137	149	158	182	187	203	227	238	106	109	112	120	136	146	159	165	176	183	194	203	236	103	112	126	138	155	171	178	181	189	203	227	235	95	325	106	114
Marrakech, LT 10	Morocco	+	-	173	159	148	191	98	104	112	124	132	137	149	158	182	187	203	227	238	106	109	112	120	136	146	159	165	176	183	194	203	236	103	112	126	138	155	171	178	181	189	203	227	235	95	325	106	114
Marrakech, LT 26	Morocco	+	-	173	159	148	191	98	104	112	124	132	137	149	158	182	187	203	227	238	106	109	112	120	136	146	159	165	176	183	194	203	236	103	112	126	138	155	171	178	181	189	203	227	235	95	325	106	114
Marrakech, LT 28	Morocco	+	-	173	159	148	191	98	104	112	124	132	137	149	158	182	187	203	227	238	106	109	112	120	136	146	159	165	176	183	194	203	236	103	112	126	138	155	171	178	181	189	203	227	235	95	325	106	114
Marrakech, LT 29	Morocco	+	-	173	159	148	191	98	104	112	124	132	137	149	158	182	187	203	227	238	106	109	112	120	136	146	159	165	176	183	194	203	236	103	112	126	138	155	171	178	181	189	203	227	235	95	325	106	114
Marrakech, LT 32	Morocco	+	-	173	159	148	191	98	104	112	124	132	137	149	158	182	187	203	227	238	106	109	112	120	136	146	159	165	176	183	194	203	236	103	112	126	138	155	171	178	181	189	203	227	235	95	325	106	114
Marrakech, LT 33	Morocco	+	-	173	159	148	191	98	104	112	124	132	137	149	158	182	187	203	227	238	106	109	112	120	136	146	159	165	176	183	194	203	236	103	112	126	138	155	171	178	181	189	203	227	235	95	325	106	114
Marrakech, LT 34	Morocco	+	-	173	159	148	191	98	104	112	124	132	137	149	158	182	187	203	227	238	106	109	112	120	136	146	159	165	176	183	194	203	236	103	112	126	138	155	171	178	181	189	203	227	235	95	325	106	114
Marrakech, LT 35	Morocco	+	-	173	159	148	191	98	104	112	124	132	137	149	158	182	187	203	227	238	106	109	112	120	136	146	159	165	176	183	194	203	236	103	112	126	138	155	171	178	181	189	203	227	235	95	325	106	114
Marrakech, LT 36	Morocco	+	-	173	159	148	191	98	104	112	124	132	137	149	158	182	187	203	227	238	106	109	112	120	136	146	159	165	176	183	194	203	236	103	112	126	138	155	171	178	181	189	203	227	235	95	325	106	114
Marrakech, LT 38	Morocco	+	-	173	159	148	191	98	104	112	124	132	137	149	158	182	187	203	227	238	106	109	112	120	136	146	159	165	176	183	194	203	236	103	112	126	138	155	171	178	181	189	203	227	235	95	325	106	114
Marrakech, LT 40	Morocco	+	+	173	159	148	191	98	104	112	123	131	138	150	158	183	187	203	224	231	106	110	111	121	135	139	159	165	176	183	194	203	236	103	111	138	138	156	170	178	181	188	203	227	235	87	325	106	114
Marrakech, LT 42	Morocco	+	-	173	159	148	191	98	104	112	124	132	137	149	158	182	187	203	227	238	106	109	112	120	136	146	159	165	176	183	194	203	236	103	112	126	138	155	171	178	181	189	203	227	235	95	325	106	114
Marrakech, LT 43	Morocco	-	+	173	159	148	191	98	104	112	124	132	137	149	158	182	187	203	227	238	106	109	112	120	136	145	159	165	176	183	194	203	236	103	113	126	138	155	171	178	181	189	203	227	235	95	325	106	114
Marrakech, LT 44	Morocco	+	-	173	159	148	191	98	104	112	124	132	137	149	158	182	187	203	227	238	106	109	112	120	136	146	159	165	176	183	194	203	236	103	112	126	138	155	171	178	181	189	203	227	235	95	325	106	114
Marrakech, LT 45	Morocco	+	-	173	159	148	191	98	104	112	124	132	137	149	158	182	187	203	227	238	106	109	112	120	136	146	159	165	176	183	194	203	236	103	112	126	138	155	171	178	181	189	203	227	235	95	325	106	114
Argana, LT48	Morocco	+	+	173	159	148	191	98	104	112	123	131	138	149	158	183	187	203	224	231	106	110	110	121	135	139	159	165	176	183	194	203	236	103	111	138	138	156	170	178	181	188	203	227	235	87	325	106	114
Mentaga, LT49	Morocco	+	+	173	159	148	191	98	104	112	123	131	138	149	158	183	187	203	224	231	106	110	111	121	135	139	159	165	176	183	194	203	236	103	111	138	138	156	170	178	181	188	203	227	235	87	325	106	114
Tamanar, LT50	Morocco	+	-	173	159	148	191	98	104	112	124	132	137	149	158	182	187	203	227	238	106	109	112	120	136	146	159	165	176	183	194	203	236	103	112	126	138	155	171	178	181	189	203	227	235	95	325	106	114
Chemlal de Kabylie	Algeria	-	+	173	159	148	191	98	104	113	121	132	138	150	159	182	188	191	225	238	106	110	112	120	136	146	158	164	174	182	194	204	236	103	113	135	138	157	169	179	182	188	203	227	235	95	100	106	114
Taksrit	Algeria	+	-	173	159	148	191	98	104	112	124	132	137	149	158	182	187	203	227	238	106	109	112	120	136	146	159	165	176	183	194	203	236	103	112	126	138	155	171	178	181	189	203	227	235	95	325	106	114
Chemlali de Sfax	Tunisia	-	+	173	159	148	191	98	104	112	124	132	137	149	158	182	187	203	227	238	106	109	112	120	136	145	159	165	176	183	194	203	236	103	113	126	138	155	171	178	181	189	203	227	235	95	325	106	114
Chetoui	Tunisia	-	+	173	159	148	191	98	104	112	124	132	137	149	158	182	187	203	227	238	106	109	112	120	136	145	159	165	176	183	194	203	236	103	113	126	138	155	171	178	181	189	203	227	235	95	325	106	114
Gerboui	Tunisia	+	-	173	159	148	191	98	104	112	124	132	137	149	158	182	187	203	227	238	106	109	112	120	136	146	159	165	176	183	194	203	236	103	112	126	138	155	171	178	181	189	203	227	235	95	325	106	114
Marsaline	Tunisia	+	-	173	159	148	191	98	104	112	124	132	137	149	158	182	187	203	227	238	106	109	112	120	136	146	159	165	176	183	194	203	236	103	112	126	138	155	171	178	181	189	203	227	235	95	325	106	114
Meski	Tunisia	+	-	173	159	148	191	98	104	112	124	132	137	149	158	182	187	203	227	238	106	109	112	120	136	146	159	165	176	183	194	203	236	103	112	126	138	155	171	178	181	189	203	227	235	95	325	106	114
Zalmati	Tunisia	+	-	173	159	148	191	98	104	112	124	132	137	149	158	182	187	203	227	238	106	109	112	120	136	146	159	165	176	183	194	203	236	103	112	126	138	155	171	178	181	189	203	227	235	95	325	106	114
Zarazzi	Tunisia	-	+	173	159	148	191	98	104	113	121	132	138	150	159	182	188	191	225	238	106	110	112	120	136	146	158	164	174	182	194	204	236	103	113	135	138	157	169	179	182	188	203	227	235	95	100	106	114
Sfax, LT1	Tunisia	+	-	173	159	148	191	98	104	112	124	132	137	149	158	182	187	203	227	238	106	109	112	120	136	146	159	165	176	183	194	203	236	103	112	126	138	155	171	178	181	189	203	227	235	95	325	106	114
Sfax, LT2	Tunisia	+	+	173	159	148	191	98	104	112	123	131	138	150	158	183	187	203	224	231	106	110	111	121	135	139	159	165	176	183	194	203	236	103	111	138	138	156	170	178	181	188	203	227	235	87	325	106	114
Tunis, LT1	Tunisia	+	-	173	159	148	191	98	104	112	124	132	137	149	158	182	187	203	227	238	106	109	112	120	136	146	159	165	176	183	194	203	236	103	112	126	138	155	171	178	181	189	203	227	235	95	325	106	114
Tunis, LT2	Tunisia	+	-	173	159	148	191	98	104	112	124	132	137	149	158	182	187	203	227	238	106	109	112	120	136	146	159	165	176	183	194	203	236	103	112	126	138	155	171	178	181	189	203	227	235	95	325	106	114
Acebuchera	Spain	+	-	173	159	148	191	98	104	112	124	132	137	149	158	182	187	203	227	238	106	109	112	120	136	146	159	165	176	183	194	203	236	103	112	126	138	155	171	178	181	189	203	227	235	95	325	106	114
Alfafara	Spain	+	-	173	159	148	191	98	104	112	124	132	137	149	158	182	187	203	227	238	106	109	112	120	136	146	159	165	176	183	194	203	236	103	112	126	138	155	171	178	181	189	203	227	235	95	325	106	114
Aloreña de Iznalloz	Spain	+	-	173	159	148	191	98	104	112	124	132	137	149	158	182	187	203	227	238	106	109	112	120	136	146	159	165	176	183	194	203	236	103	112	126	138	155	171	178	181	189	203	227	235	95	325	106	114
Arbequina	Spain	+	-	173	159	148	191	98	104	112	124	132	137	149	158	182	187	203	227	238	106	109	112	120	136	146	159	165	176	183	194	203	236	103	112	126	138	155	171	178	181	189	203	227	235	95	325	106	114
Arbosana	Spain	+	-	173	159	148	191	98	104	112	124	132	137	149	158	182	187	203	227	238	106	109	112	120	136	146	159	165	176	183	194	203	236	103	112	126	138	155	171	178	181	189	203	227	235	95	325	106	114
Argudell	Spain	+	-	173	159	148	191	98	104	112	124	132	137	149	158	182	187	203	227	238	106	109	112	120	136	146	159	165	176	183	194	203	236	103	112	126	138	155	171	178	181	189	203	227	235	95	325	106	114
Asnal	Spain	+	-	173	159	148	191	98	104	112	124	132	137	149	158	182	187	203	227	238	106	109	112	120	136	146	159	165	176	183	194	203	236	103	112	126	138	155	171	178	181	189	203	227	235	95	325	106	114
Bical	Spain	+	-	173	159	148	191	98	104	112	124	132	137	149	158	182	187	203	227	238	106	109	112	120	136	146	159	165	176	183	194	203	236	103	112	126	138	155	171	178	181	189	203	227	235	95	325	106	114
Blanqueta	Spain	+	+	173	159	148	191	98	104	112	124	132	137	149	158	182	187	203	227	238	106	109	112	120	136	145	159	165	176	183	194	203	236	103	112	126	138	155	171	178	181	189	203	227	235	95	325	106	114
Caballo	Spain	+	-	173	159	148	191	98	104	112	124	132	137	149	158	182	187	203	227	238	106	109	112	120	136	146	159	165	176	183	194	203	236	103	112	126	138	155	171	178	181	189	203	227	235	95	325	106	114
Carrasqueño de Jumilla	Spain	+	-	173	159	148	191	98	104	112	124	132	137	149	158	182	187	203	227	238	106	109	112	120	136	146	159	165	176	183	194	203	236	103	112	126	138	155	171	178	181	189	203	227	235	95	325	106	114
Castellana	Spain	+	-	173	159	148	191	98	104	112	124	132	137	149	158	182	187	203	227	238	106	109	112	120	136	146	159	165	176	183	194	203	236	103	112	126	138	155	171	178	181	189	203	227	235	95	325	106	114
Changlot Real	Spain	+	-	173	159	148	191	98	104	112	124	132	137	149	158	182	187	203	227	238	106	109	112	120	136	146	159	165	176	183	194	203	236	103	112	126	138	155	171	178	181	189	203	227	235	95	325	106	114
Cirujal	Spain	+	-	173	159	148	191	98	104	112	124	132	137	149	158	182	187	203	227	238	106	109	112	120	136	146	159	165	176	183	194	203	236	103	112	126	138	155	171	178	181	189	203	227	235	95	325	106	114
Escarabajuelo de Posadas	Spain	+	-	173	159	148	191	98	104	112	124	132	137	149	158	182	187	203	227	238	106	109	112	120	136	146	159	165	176	183	194	203	236	103	112	126	138	155	171	178	181	189	203	227	235	95	325	106	114
Farga	Spain	-	+	173	159	148	191	98	104	113	122	132	138	150	159	182	188	191	225	238	106	110	112	120	136	146	158	164	174	182	194	204	236	103	113	135	138	157	169	179	182	188	203	227	235	95	100	106	114
Gordal de Granada	Spain	+	-	173	159	148	191	98	104	112	124	132	137	149	158	182	187	203	227	238	106	109	112	120	136	146	159	165	176	183	194	203	236	103	112	126	138	155	171	178	181	189	203	227	235	95	325	106	114
Gordal Sevillana	Spain	-	+	173	159	148	191	98	104	112	124	132	137	149	158	182	187	203	227	238	106	109	112	120	136	145	159	165	176	183	194	203	236	103	113	126	138	155	171	178	181	189	203	227	235	95	325	106	114
Habichuelero de Baena	Spain	+	-	173	159	148	191	98	104	112	124	132	137	149	158	182	187	203	227	238	106	109	112	120	136	146	159	165	176	183	194	203	236	103	112	126	138	155	171	178	181	189	203	227	235	95	325	106	114
Hojiblanca	Spain	+	-	173	159	148	191	98	104	112	124	132	137	149	158	182	187	203	227	238	106	109	112	120	136	146	159	165	176	183	194	203	236	103	112	126	138	155	171	178	181	189	203	227	235	95	325	106	114
Jaropo	Spain	+	-	173	159	148	191	98	104	112	124	132	137	149	158	182	187	203	227	238	106	109	112	120	136	146	159	165	176	183	194	203	236	103	112	126	138	155	171	178	181	189	203	227	235	95	325	106	114
Lechín de Granada	Spain	+	-	173	159	148	191	98	104	112	124	132	137	149	158	182	187	203	227	238	106	109	112	120	136	146	159	165	176	183	194	203	236	103	112	126	138	155	171	178	181	189	203	227	235	95	325	106	114
Lechín de Sevilla	Spain	+	+	173	159	148	191	98	104	112	123	131	138	150	158	183	187	203	224	231	106	110	111	121	135	139	159	165	176	183	194	203	236	103	111	138	138	156	170	178	181	188	203	227	235	88	325	106	114
Llorón de Iznalloz	Spain	+	-	173	159	148	191	98	104	112	124	132	137	149	158	182	187	203	227	238	106	109	112	120	136	146	159	165	176	183	194	203	236	103	112	126	138	155	171	178	181	189	203	227	235	95	325	106	114
Manzanilla Cacereña (Azeitera)	Spain	+	-	173	159	148	191	98	104	112	124	132	137	149	158	182	187	203	227	238	106	109	112	120	136	146	159	165	176	183	194	203	236	103	112	126	138	155	171	178	181	189	203	227	235	95	325	106	114
Manzanilla de Almería	Spain	+	-	173	159	148	191	98	104	112	124	132	137	149	158	182	187	203	227	238	106	109	112	120	136	146	159	165	176	183	194	203	236	103	112	126	138	155	171	178	181	189	203	227	235	95	325	106	114
Cornezuelo de Jaén	Spain	+	-	173	159	148	191	98	104	112	124	132	137	149	158	182	187	203	227	238	106	109	112	120	136	146	159	165	176	183	194	203	236	103	112	126	138	155	171	178	181	189	203	227	235	95	325	106	114
Cornicabra	Spain	+	-	173	159	148	191	98	104	112	124	132	137	149	158	182	187	203	227	238	106	109	112	120	136	146	159	165	176	183	194	203	236	103	112	126	138	155	171	178	181	189	203	227	235	95	325	106	114
Datilero	Spain	+	-	173	159	148	191	98	104	112	124	132	137	149	158	182	187	203	227	238	106	109	112	120	136	146	159	165	176	183	194	203	236	103	112	126	138	155	171	178	181	189	203	227	235	95	325	106	114
Dulzal	Spain	+	-	173	159	148	191	98	104	112	124	132	137	149	158	182	187	203	227	238	106	109	112	120	136	146	159	165	176	183	194	203	236	103	112	126	138	155	171	178	181	189	203	227	235	95	325	106	114
Empeltre	Spain	+	-	173	159	148	191	98	104	112	124	132	137	149	158	182	187	203	227	238	106	109	112	120	136	146	159	165	176	183	194	203	236	103	112	126	138	155	171	178	181	189	203	227	235	95	325	106	114
Morisca	Spain	+	-	173	159	148	191	98	104	112	124	132	137	149	158	182	187	203	227	238	106	109	112	120	136	146	159	165	176	183	194	203	236	103	112	126	138	155	171	178	181	189	203	227	235	95	325	106	114
Morrut	Spain	+	-	173	159	148	191	98	104	112	124	132	137	149	158	182	187	203	227	238	106	109	112	120	136	146	159	165	176	183	194	203	236	103	112	126	138	155	171	178	181	189	203	227	235	95	325	106	114
Negrillo de La Carlota	Spain	+	-	173	159	148	191	98	104	112	124	132	137	149	158	182	187	203	227	238	106	109	112	120	136	146	159	165	176	183	194	203	236	103	112	126	138	155	171	178	181	189	203	227	235	95	325	106	114
Nevadillo Blanco de Lucena	Spain	+	-	173	159	148	191	98	104	112	124	132	137	149	158	182	187	203	227	238	106	109	112	120	136	146	159	165	176	183	194	203	236	103	112	126	138	155	171	178	181	189	203	227	235	95	325	106	114
Nevado Rizado	Spain	+	-	173	159	148	191	98	104	112	124	132	137	149	158	182	187	203	227	238	106	109	112	120	136	146	159	165	176	183	194	203	236	103	112	126	138	155	171	178	181	189	203	227	235	95	325	106	114
Ocal	Spain	+	-	173	159	148	191	98	104	112	124	132	137	149	158	182	187	203	227	238	106	109	112	120	136	146	159	165	176	183	194	203	236	103	112	126	138	155	171	178	181	189	203	227	235	95	325	106	114
Pico Limón	Spain	+	-	173	159	148	191	98	104	112	124	132	137	149	158	182	187	203	227	238	106	109	112	120	136	146	159	165	176	183	194	203	236	103	112	126	138	155	171	178	181	189	203	227	235	95	325	106	114
Picual	Spain	+	-	173	159	148	191	98	104	112	124	132	137	149	158	182	187	203	227	238	106	109	112	120	136	146	159	165	176	183	194	203	236	103	112	126	138	155	171	178	181	189	203	227	235	95	325	106	114
Picudo	Spain	+	-	173	159	148	191	98	104	112	124	132	137	149	158	182	187	203	227	238	106	109	112	120	136	146	159	165	176	183	194	203	236	103	112	126	138	155	171	178	181	189	203	227	235	95	325	106	114
Manzanilla de Sevilla (3)	Spain	+	-	173	159	148	191	98	104	112	124	132	137	149	158	182	187	203	227	238	106	109	112	120	136	146	159	165	176	183	194	203	236	103	112	126	138	155	171	178	181	189	203	227	235	95	325	106	114
Sevillenca	Spain	+	-	173	159	148	191	98	104	112	124	132	137	149	158	182	187	203	227	238	106	109	112	120	136	146	159	165	176	183	194	203	236	103	112	126	138	155	171	178	181	189	203	227	235	95	325	106	114
Verdial de Badajoz	Spain	+	-	173	159	148	191	98	104	112	124	132	137	149	158	182	187	203	227	238	106	109	112	120	136	146	159	165	176	183	194	203	236	103	112	126	138	155	171	178	181	189	203	227	235	95	325	106	114
Verdial de Huévar	Spain	+	-	173	159	148	191	98	104	112	124	132	137	149	158	182	187	203	227	238	106	109	112	120	136	146	159	165	176	183	194	203	236	103	112	126	138	155	171	178	181	189	203	227	235	95	325	106	114
Verdial de Vélez-Málaga	Spain	+	-	173	159	148	191	98	104	112	124	132	137	149	158	182	187	203	227	238	106	109	112	120	136	146	159	165	176	183	194	203	236	103	112	126	138	155	171	178	181	189	203	227	235	95	325	106	114
Villalonga	Spain	+	+	173	159	148	191	98	104	112	124	132	137	149	158	182	187	203	227	238	106	109	112	120	136	145	159	165	176	183	194	203	236	103	112	126	138	155	171	178	181	189	203	227	235	95	325	106	114
Cobrancosa	Portugal	+	-	173	159	148	191	98	104	112	124	132	137	149	158	182	187	203	227	238	106	109	112	120	136	146	159	165	176	183	194	203	236	103	112	126	138	155	171	178	181	189	203	227	235	95	325	106	114
Galega Vulgar	Portugal	-	+	173	159	148	191	98	104	112	124	132	137	149	158	182	187	203	227	238	106	109	112	120	136	145	159	165	176	183	194	203	236	103	113	126	138	155	171	178	181	189	203	227	235	95	325	106	114
Cordovil de Castelo Branco	Portugal	+	-	173	159	148	191	98	104	112	124	132	137	149	158	182	187	203	227	238	106	109	112	120	136	146	159	165	176	183	194	203	236	103	112	126	138	155	171	178	181	189	203	227	235	95	325	106	114
Cordovil de Serpa	Portugal	+	-	173	159	148	191	98	104	112	124	132	137	149	158	182	187	203	227	238	106	109	112	120	136	146	159	165	176	183	194	203	236	103	112	126	138	155	171	178	181	189	203	227	235	95	325	106	114
Bouteillan	France	+	-	173	159	148	191	98	104	112	124	132	137	149	158	182	187	203	227	238	106	109	112	120	136	146	159	165	176	183	194	203	236	103	112	126	138	155	171	178	181	189	203	227	235	95	325	106	114
Lucques	France	+	-	173	159	148	191	98	104	112	124	132	137	149	158	182	187	203	227	238	106	109	112	120	136	146	159	165	176	183	194	203	236	103	112	126	138	155	171	178	181	189	203	227	235	95	325	106	114
Picholine	France	+	+	173	159	148	191	98	104	112	123	131	138	150	158	183	187	203	224	231	106	110	111	121	135	139	159	165	176	183	194	203	236	103	111	138	138	156	170	178	181	188	203	227	235	87	325	106	114
Salonenque	France	+	-	173	159	148	191	98	104	112	124	132	137	149	158	182	187	203	227	238	106	109	112	120	136	146	159	165	176	183	194	203	236	103	112	126	138	155	171	178	181	189	203	227	235	95	325	106	114
Tanche	France	+	-	173	159	148	191	98	104	112	124	132	137	149	158	182	187	203	227	238	106	109	112	120	136	146	159	165	176	183	194	203	236	103	112	126	138	155	171	178	181	189	203	227	235	95	325	106	114
Cailletier	France	+	-	173	159	148	191	98	104	112	124	132	137	149	158	182	187	203	227	238	106	109	112	120	136	146	159	165	176	183	194	203	236	103	112	126	138	155	171	178	181	189	203	227	235	95	325	106	114
Olivière	France	-	+	173	159	148	191	98	104	113	122	132	138	150	159	182	188	191	225	238	106	110	112	120	136	146	158	164	174	182	194	204	236	103	113	135	138	157	169	179	182	188	203	227	235	95	100	106	114
Zinzala	Corsica	-	+	173	159	148	191	98	104	112	123	131	138	150	158	183	187	203	224	231	106	110	111	121	135	139	159	165	176	183	194	203	236	103	112	138	138	156	170	178	181	188	203	227	235	87	325	106	114
Oliese	Corsica	+	-	173	159	148	191	98	104	112	124	132	137	149	158	182	187	203	227	238	106	109	112	120	136	146	159	165	176	183	194	203	236	103	112	126	138	155	171	178	181	189	203	227	235	95	325	106	114
Romana	Corsica	+	-	173	159	148	191	98	104	112	124	132	137	149	158	182	187	203	227	238	106	109	112	120	136	146	159	165	176	183	194	203	236	103	112	126	138	155	171	178	181	189	203	227	235	95	325	106	114
Curtinese	Corsica	+	-	173	159	148	191	98	104	112	124	132	137	149	158	182	187	203	227	238	106	109	112	120	136	146	159	165	176	183	194	203	236	103	112	126	138	155	171	178	181	189	203	227	235	95	325	106	114
Antonina	Corsica	-	+	173	159	148	191	98	104	113	121	132	138	150	159	182	188	191	225	238	106	110	112	120	136	146	158	164	174	182	194	204	236	103	113	135	138	157	169	179	182	188	203	227	235	95	100	106	114
Migliaciaru	Corsica	+	-	173	159	148	191	98	104	112	124	132	137	149	158	182	187	203	227	238	106	109	112	120	136	146	159	165	176	183	194	203	236	103	112	126	138	155	171	178	181	189	203	227	235	95	325	106	114
Capanacce	Corsica	+	-	173	159	148	191	98	104	112	124	132	137	149	158	182	187	203	227	238	106	109	112	120	136	146	159	165	176	183	194	203	236	103	112	126	138	155	171	178	181	189	203	227	235	95	325	106	114
Sabina	Corsica	-	+	173	159	148	191	98	104	112	123	131	138	150	158	183	187	203	224	231	106	110	111	121	135	139	159	165	176	183	194	203	236	103	111	138	138	156	170	178	181	188	203	227	235	87	325	106	114
Bosana	Sardeigna	+	-	173	159	148	191	98	104	112	124	132	137	149	158	182	187	203	227	238	106	109	112	120	136	146	159	165	176	183	194	203	236	103	112	126	138	155	171	178	181	189	203	227	235	95	325	106	114
Cariasina (3)	Sardeigna	+	-	173	159	148	191	98	104	112	124	132	137	149	158	182	187	203	227	238	106	109	112	120	136	146	159	165	176	183	194	203	236	103	112	126	138	155	171	178	181	189	203	227	235	95	325	106	114
Confetto (3)	Sardeigna	+	-	173	159	148	191	98	104	112	124	132	137	149	158	182	187	203	227	238	106	109	112	120	136	146	159	165	176	183	194	203	236	103	112	126	138	155	171	178	181	189	203	227	235	95	325	106	114
Pizz’è Carrogna	Sardeigna	+	-	173	159	148	191	98	104	112	124	132	137	149	158	182	187	203	227	238	106	109	112	120	136	146	159	165	176	183	194	203	236	103	112	126	138	155	171	178	181	189	203	227	235	95	325	106	114
Pizz’è Cuaddu (Giarraffa) (3)	Sardeigna	-	+	173	159	148	191	98	104	112	124	132	137	149	158	182	187	203	227	238	106	109	112	120	136	145	159	165	176	183	194	203	236	103	113	126	138	155	171	178	181	189	203	227	235	95	325	106	114
Sivigliana da Olio	Sardeigna	+	+	173	159	148	191	98	104	112	123	131	138	150	158	183	187	203	224	231	106	110	111	121	135	139	159	165	176	183	194	203	236	103	111	138	138	156	170	178	181	188	203	227	235	87	325	106	114
Biancolilla	Sicily	-	+	173	159	148	191	98	104	112	124	132	137	149	158	182	187	203	227	238	106	109	112	120	136	145	159	165	176	183	194	203	236	103	113	126	138	155	171	178	181	189	203	227	235	95	325	106	114
Celeste, LT	Sicily	+	-	173	159	148	191	98	104	112	124	132	137	149	158	182	187	203	227	238	106	109	112	120	136	146	159	165	176	183	194	203	236	103	112	126	138	155	171	178	181	189	203	227	235	95	325	106	114
Ascolana Tenera	Italy	+	-	173	159	148	191	98	104	112	124	132	137	149	158	182	187	203	227	238	106	109	112	120	136	146	159	165	176	183	194	203	236	103	112	126	138	155	171	178	181	189	203	227	235	95	325	106	114
Carolea	Italy	-	+	173	159	148	191	98	104	112	124	132	137	149	158	182	187	203	227	238	106	109	112	120	136	145	159	165	176	183	194	203	236	103	113	126	138	155	171	178	181	189	203	227	235	95	325	106	114
Coratina	Italy	+	-	173	159	148	191	98	104	112	124	132	137	149	158	182	187	203	227	238	106	109	112	120	136	146	159	165	176	183	194	203	236	103	112	126	138	155	171	178	181	189	203	227	235	95	325	106	114
Frantoio (3)	Italy	+	-	173	159	148	191	98	104	112	124	132	137	149	158	182	187	203	227	238	106	109	112	120	136	146	159	165	176	183	194	203	236	103	112	126	138	155	171	178	181	189	203	227	235	95	325	106	114
Leccino	Italy	+	-	173	159	148	191	98	104	112	124	132	137	149	158	182	187	203	227	238	106	109	112	120	136	146	159	165	176	183	194	203	236	103	112	126	138	155	171	178	181	189	203	227	235	95	325	106	114
Dolce Agogia	Italy	+	-	173	159	148	191	98	104	112	124	132	137	149	158	182	187	203	227	238	106	109	112	120	136	146	159	165	176	183	194	203	236	103	112	126	138	155	171	178	181	189	203	227	235	95	325	106	114
Moraiolo (3)	Italy	+	-	173	159	148	191	98	104	112	124	132	137	149	158	182	187	203	227	238	106	109	112	120	136	146	159	165	176	183	194	203	236	103	112	126	138	155	171	178	181	189	203	227	235	95	325	106	114
Nocellara del Belice	Italy	+	-	173	159	148	191	98	104	112	124	132	137	149	158	182	187	203	227	238	106	109	112	120	136	146	159	165	176	183	194	203	236	103	112	126	138	155	171	178	181	189	203	227	235	95	325	106	114
Itrana (3)	Italy	+	-	173	159	148	191	98	104	112	124	132	137	149	158	182	187	203	227	238	106	109	112	120	136	146	159	165	176	183	194	203	236	103	112	126	138	155	171	178	181	189	203	227	235	95	325	106	114
Mont' San Angelo, LT	Italy	+	-	173	159	148	191	98	104	112	124	132	137	149	158	182	187	203	227	238	106	109	112	120	136	146	159	165	176	183	194	203	236	103	112	126	138	155	171	178	181	189	203	227	235	95	325	106	114
Belvedere Maritima, LT	Italy	+	-	173	159	148	191	98	104	112	124	132	137	149	158	182	187	203	227	238	106	109	112	120	136	146	159	165	176	183	194	203	236	103	112	126	138	155	171	178	181	189	203	227	235	95	325	106	114
Bonifati, LT	Italy	+	+	173	159	148	191	98	104	112	123	131	138	150	158	183	187	203	224	231	106	110	111	121	135	139	159	165	176	183	194	203	236	103	111	138	138	156	170	178	181	188	203	227	235	87	325	106	114
Lastovka	HRV	+	-	173	159	148	191	98	104	112	124	132	137	149	158	182	187	203	227	238	106	109	112	120	136	146	159	165	176	183	194	203	236	103	112	126	138	155	171	178	181	189	203	227	235	95	325	106	114
Levantinka	HRV	+	-	173	159	148	191	98	104	112	124	132	137	149	158	182	187	203	227	238	106	109	112	120	136	146	159	165	176	183	194	203	236	103	112	126	138	155	171	178	181	189	203	227	235	95	325	106	114
Oblica	HRV	+	-	173	159	148	191	98	104	112	124	132	137	149	158	182	187	203	227	238	106	109	112	120	136	146	159	165	176	183	194	203	236	103	112	126	138	155	171	178	181	189	203	227	235	95	325	106	114
Buga	HRV	+	-	173	159	148	191	98	104	112	124	132	137	149	158	182	187	203	227	238	106	109	112	120	136	146	159	165	176	183	194	203	236	103	112	126	138	155	171	178	181	189	203	227	235	95	325	106	114
Crnica	HRV	+	-	173	159	148	191	98	104	112	124	132	137	149	158	182	187	203	227	238	106	109	112	120	136	146	159	165	176	183	194	203	236	103	112	126	138	155	171	178	181	189	203	227	235	95	325	106	114
Pulazeqin	Albania	+	-	173	159	148	191	98	104	112	124	132	137	149	158	182	187	203	227	238	106	109	112	120	136	146	159	165	176	183	194	203	236	103	112	126	138	155	171	178	181	189	203	227	235	95	325	106	114
Ulliri i Bardhë i Tiranës	Albania	+	-	173	159	148	191	98	104	112	124	132	137	149	158	182	187	203	227	238	106	109	112	120	136	146	159	165	176	183	194	203	236	103	112	126	138	155	171	178	181	189	203	227	235	95	325	106	114
Ulliri i Kuq	Albania	+	-	173	159	148	191	98	104	112	124	132	137	149	158	182	187	203	227	238	106	109	112	120	136	146	159	165	176	183	194	203	236	103	112	126	138	155	171	178	181	189	203	227	235	95	325	106	114
Amigdalolia	Greece	-	+	173	159	148	191	98	104	112	124	132	137	149	158	182	187	203	227	238	106	109	112	120	136	145	159	165	176	183	194	203	236	103	113	126	138	155	171	178	181	189	203	227	235	95	325	106	114
Kalamon (3)	Greece	+	-	173	159	148	191	98	104	112	124	132	137	149	158	182	187	203	227	238	106	109	112	120	136	146	159	165	176	183	194	203	236	103	112	126	138	155	171	178	181	189	203	227	235	95	325	106	114
Konservolia	Greece	+	-	173	159	148	191	98	104	112	124	132	137	149	158	182	187	203	227	238	106	109	112	120	136	146	159	165	176	183	194	203	236	103	112	126	138	155	171	178	181	189	203	227	235	95	325	106	114
Koroneiki	Greece	+	-	173	159	148	191	98	104	112	124	132	137	149	158	182	187	203	227	238	106	109	112	120	136	146	159	165	176	183	194	203	236	103	112	126	138	155	171	178	181	189	203	227	235	95	325	106	114
Megaritiki	Greece	-	+	173	159	148	191	98	104	112	123	131	138	150	158	183	187	203	224	231	106	110	111	121	135	139	159	165	176	183	194	203	236	103	112	138	138	156	170	178	181	188	203	227	235	87	325	106	114
Matsoidis	Greece	+	-	173	159	148	191	98	104	112	124	132	137	149	158	182	187	203	227	238	106	109	112	120	136	146	159	165	176	183	194	203	236	103	112	126	138	155	171	178	181	189	203	227	235	95	325	106	114
Mirtolia	Greece	+	-	173	159	148	191	98	104	112	124	132	137	149	158	182	187	203	227	238	106	109	112	120	136	146	159	165	176	183	194	203	236	103	112	126	138	155	171	178	181	189	203	227	235	95	325	106	114
Ayvalik (Edremit Yaglik)	Turkey	+	-	173	159	148	191	98	104	112	124	132	137	149	158	182	187	203	227	238	106	109	112	120	136	146	159	165	176	183	194	203	236	103	112	126	138	155	171	178	181	189	203	227	235	95	325	106	114
Belluti	Turkey	+	-	173	159	148	191	98	104	112	124	132	137	149	158	182	187	203	227	238	106	109	112	120	136	146	159	165	176	183	194	203	236	103	112	126	138	155	171	178	181	189	203	227	235	95	325	106	114
Cakir (Valanolia)	Turkey	+	-	173	159	148	191	98	104	112	124	132	137	149	158	182	187	203	227	238	106	109	112	120	136	146	159	165	176	183	194	203	236	103	112	126	138	155	171	178	181	189	203	227	235	95	325	106	114
Domat	Turkey	+	-	173	159	148	191	98	104	112	124	132	137	149	158	182	187	203	227	238	106	109	112	120	136	146	159	165	176	183	194	203	236	103	112	126	138	155	171	178	181	189	203	227	235	95	325	106	114
Memecik	Turkey	+	-	173	159	148	191	98	104	112	124	132	137	149	158	182	187	203	227	238	106	109	112	120	136	146	159	165	176	183	194	203	236	103	112	126	138	155	171	178	181	189	203	227	235	95	325	106	114
Trylia (Gemlik)	Turkey	+	-	173	159	148	191	98	104	112	124	132	137	149	158	182	187	203	227	238	106	109	112	120	136	146	159	165	176	183	194	203	236	103	112	126	138	155	171	178	181	189	203	227	235	95	325	106	114
Uslu	Turkey	+	-	173	159	148	191	98	104	112	124	132	137	149	158	182	187	203	227	238	106	109	112	120	136	146	159	165	176	183	194	203	236	103	112	126	138	155	171	178	181	189	203	227	235	95	325	106	114
Bodrum, LT2	Turkey	+	-	173	159	148	191	98	104	112	124	132	137	149	158	182	187	203	227	238	106	109	112	120	136	146	159	165	176	183	194	203	236	103	112	126	138	155	171	178	181	189	203	227	235	95	325	106	114
Bodrum, LT1	Turkey	+	-	173	159	148	191	98	104	112	124	132	137	149	158	182	187	203	227	238	106	109	112	120	136	146	159	165	176	183	194	203	236	103	112	126	138	155	171	178	181	189	203	227	235	95	325	106	114
Kaesi	Syria	+	-	173	159	148	191	98	104	112	124	132	137	149	158	182	187	203	227	238	106	109	112	120	136	146	159	165	176	183	194	203	236	103	112	126	138	155	171	178	181	189	203	227	235	95	325	106	114
Zaity	Syria	-	+	173	159	148	191	98	104	112	124	132	137	149	158	182	187	203	227	238	106	109	112	120	136	145	159	165	176	183	194	203	236	103	113	126	138	155	171	178	181	189	203	227	235	95	325	106	114
Abbadi	Syria	+	-	173	159	148	191	98	104	112	124	132	137	149	158	182	187	203	227	238	106	109	112	120	136	146	159	165	176	183	194	203	236	103	112	126	138	155	171	178	181	189	203	227	235	95	325	106	114
Chalchali	Syria	+	-	173	159	148	191	98	104	112	124	132	137	149	158	182	187	203	227	238	106	109	112	120	136	146	159	165	176	183	194	203	236	103	112	126	138	155	171	178	181	189	203	227	235	95	325	106	114
Chami	Syria	+	-	173	159	148	191	98	104	112	124	132	137	149	158	182	187	203	227	238	106	109	112	120	136	146	159	165	176	183	194	203	236	103	112	126	138	155	171	178	181	189	203	227	235	95	325	106	114
Palmyre, LT	Syria	-	+	173	159	148	191	98	104	112	124	132	137	149	158	182	187	203	227	238	106	109	112	120	136	145	159	165	176	183	194	203	236	103	113	126	138	155	171	178	181	189	203	227	235	95	325	106	114
Beladi (Souri) (3)	Lebanon	+	-	173	159	148	191	98	104	112	124	132	137	149	158	182	187	203	227	238	106	109	112	120	136	146	159	165	176	183	194	203	236	103	112	126	138	155	171	178	181	189	203	227	235	95	325	106	114
Merhavia	Irsael	+	-	173	159	148	191	98	104	112	124	132	137	149	158	182	187	203	227	238	106	109	112	120	136	146	159	165	176	183	194	203	236	103	112	126	138	155	171	178	181	189	203	227	235	95	325	106	114
Barnea	Israel	+	-	173	159	148	191	98	104	112	124	132	137	149	158	182	187	203	227	238	106	109	112	120	136	146	159	165	176	183	194	203	236	103	112	126	138	155	171	178	181	189	203	227	235	95	325	106	114
Nabali	Israel	+	-	173	159	148	191	98	104	112	124	132	137	149	158	182	187	203	227	238	106	109	112	120	136	146	159	165	176	183	194	203	236	103	112	126	138	155	171	178	181	189	203	227	235	95	325	106	114
Mt Carmel, TL	Israel	+	-	173	159	148	191	98	104	112	124	132	137	149	158	182	187	203	227	238	106	109	112	120	136	146	159	165	176	183	194	203	236	103	112	126	138	155	171	178	181	189	203	227	235	95	325	106	114
Paphos, LT1	Cyprus	+	-	173	159	148	191	98	104	112	124	132	137	149	158	182	187	203	227	238	106	109	112	120	136	146	159	165	176	183	194	203	236	103	112	126	138	155	171	178	181	189	203	227	235	95	325	106	114
Paphos, LT2	Cyprus	+	-	173	159	148	191	98	104	112	124	132	137	149	158	182	187	203	227	238	106	109	112	120	136	146	159	165	176	183	194	203	236	103	112	126	138	155	171	178	181	189	203	227	235	95	325	106	114
Paphos, LT3	Cyprus	+	-	173	159	148	191	98	104	112	124	132	137	149	158	182	187	203	227	238	106	109	112	120	136	146	159	165	176	183	194	203	236	103	112	126	138	155	171	178	181	189	203	227	235	95	325	106	114
Hamed	Egypt	+	-	173	159	148	191	98	104	112	124	132	137	149	158	182	187	203	227	238	106	109	112	120	136	146	159	165	176	183	194	203	236	103	112	126	138	155	171	178	181	189	203	227	235	95	325	106	114
Toffahi	Egypt	-	+	173	159	148	191	98	104	112	124	132	137	149	158	182	187	203	227	238	106	109	112	120	136	145	159	165	176	183	194	203	236	103	113	126	138	155	171	178	181	189	203	227	235	95	325	106	114
Aggezi Shami	Egypt	+	-	173	159	148	191	98	104	112	124	132	137	149	158	182	187	203	227	238	106	109	112	120	136	146	159	165	176	183	194	203	236	103	112	126	138	155	171	178	181	189	203	227	235	95	325	106	114
Wardan	Egypt	+	-	173	159	148	191	98	104	112	124	132	137	149	158	182	187	203	227	238	106	109	112	120	136	146	159	165	176	183	194	203	236	103	112	126	138	155	171	178	181	189	203	227	235	95	325	106	114
Kufra, LT	Libya	-	+	173	159	148	191	98	104	112	124	132	137	149	158	182	187	203	227	238	106	109	112	120	136	145	159	165	176	183	194	203	236	103	113	126	138	155	171	178	181	189	203	227	235	95	325	106	114
Erkowit, LT	Sudan	+	-	173	159	148	191	98	104	112	124	132	137	149	158	182	187	203	227	238	106	109	112	120	136	146	159	165	176	183	194	203	236	103	112	126	138	155	171	178	181	189	203	227	235	95	325	106	114
Azapa (Arauco)	Chile	+	-	173	159	148	191	98	104	112	124	132	137	149	158	182	187	203	227	238	106	109	112	120	136	146	159	165	176	183	194	203	236	103	112	126	138	155	171	178	181	189	203	227	235	95	325	106	114
Mission	South Africa	+	-	173	159	148	191	98	104	112	124	132	137	149	158	182	187	203	227	238	106	109	112	120	136	146	159	165	176	183	194	203	236	103	112	126	138	155	171	178	181	189	203	227	235	95	325	106	114
Gué de Constantine	Algeria	-	+	173	159	148	191	98	104	113	122	132	138	150	159	182	188	191	225	238	106	110	112	120	136	146	158	164	174	182	194	204	236	103	112	135	138	157	169	179	182	188	203	227	235	95	100	106	114
Haut Atlas	Morocco	+	+	174	159	148	191	98	104	112	123	131	138	150	158	183	187	203	224	231	106	110	111	121	135	139	159	165	176	183	194	203	236	103	111	138	138	156	171	178	181	188	203	228	235	87	325	106	114
Bin El Ouidane 1	Morocco	+	+	173	159	148	191	98	104	112	123	131	138	150	158	183	187	203	224	231	106	110	111	121	135	139	159	165	176	183	194	203	236	103	111	138	138	156	170	178	181	188	203	227	235	88	325	106	114
Bin El Ouidane 2	Morocco	+	+	173	159	148	191	98	104	112	123	131	138	150	158	183	187	203	224	231	106	110	111	121	135	139	159	165	176	183	194	203	236	103	111	138	138	156	170	178	181	188	203	227	235	87	325	106	114
Bin El Ouidane 3	Morocco	+	+	173	159	148	191	98	104	112	123	131	138	149	158	183	187	203	224	231	106	110	110	121	135	139	159	165	176	183	194	203	236	103	111	138	138	156	170	178	181	188	203	227	235	87	325	106	114
Bin El Ouidane 4	Morocco	+	+	173	159	148	191	98	104	112	123	131	138	149	158	183	187	203	224	231	106	110	110	121	135	139	159	165	176	183	194	203	236	103	111	138	138	156	170	178	181	188	203	227	235	87	325	106	114
Bin El Ouidane 5	Morocco	+	+	173	159	148	191	98	104	112	123	131	138	149	158	183	187	203	224	231	106	110	110	121	135	139	159	165	176	183	194	203	236	103	111	138	138	156	170	178	181	188	203	227	235	87	325	106	114
Bin El Ouidane 6	Morocco	+	+	173	159	148	191	98	104	112	123	131	138	149	158	183	187	203	224	231	106	110	110	121	135	139	159	165	176	183	194	203	236	103	111	138	138	156	170	178	181	188	203	227	235	87	325	106	114
Bin El Ouidane 7	Morocco	+	+	173	159	148	191	98	104	112	123	131	138	149	158	183	187	203	224	231	106	110	110	121	135	139	159	165	176	183	194	203	236	103	111	138	138	156	170	178	181	188	203	227	235	87	325	106	114
Bin El Ouidane 8	Morocco	+	+	173	159	148	191	98	104	112	123	131	138	149	158	183	187	203	224	231	106	110	111	121	135	139	159	165	176	183	194	203	236	103	111	138	138	156	170	178	181	188	203	227	235	87	325	106	114
Bin El Ouidane 9	Morocco	+	-	173	159	148	191	98	104	112	124	132	137	149	158	182	187	203	227	238	106	109	112	120	136	146	159	165	176	183	194	203	236	103	112	126	138	155	171	178	181	189	203	227	235	95	325	106	114
Bin El Ouidane 10	Morocco	+	+	173	159	148	191	98	104	112	123	131	138	149	158	183	187	203	224	231	106	110	111	121	135	139	159	165	176	183	194	203	236	103	111	138	138	156	170	178	181	188	203	227	235	87	325	106	114
Bin El Ouidane 11	Morocco	+	+	173	159	148	191	98	104	112	123	131	138	149	158	183	187	203	224	231	106	110	111	121	135	139	159	165	176	183	194	203	236	103	111	138	138	156	170	178	181	188	203	227	235	87	325	106	114
Bin El Ouidane 12	Morocco	+	-	173	159	148	191	98	104	112	124	132	137	149	158	182	187	203	227	238	106	109	112	120	136	146	159	165	176	183	194	203	236	103	112	126	138	155	171	178	181	189	203	227	235	95	325	106	114
Bin El Ouidane 13	Morocco	+	+	174	159	148	191	98	104	112	123	131	138	150	158	183	187	203	224	231	106	110	111	121	135	139	159	165	176	183	194	203	236	103	111	138	138	156	170	178	181	188	203	228	235	87	325	106	114
Bin El Ouidane 14	Morocco	+	-	173	159	148	191	98	104	112	124	132	137	149	158	182	187	203	227	238	106	109	112	120	136	146	159	165	176	183	194	203	236	103	112	126	138	155	171	178	181	189	203	227	235	95	325	106	114
Bin El Ouidane 15	Morocco	+	-	173	159	148	191	98	104	112	124	132	137	149	158	182	187	203	227	238	106	109	112	120	136	146	159	165	176	183	194	203	236	103	112	126	138	155	171	178	181	189	203	227	235	95	325	106	114
Bin El Ouidane 16	Morocco	+	-	173	159	148	191	98	104	112	124	132	137	149	158	182	187	203	227	238	106	109	112	120	136	146	159	165	176	183	194	203	236	103	112	126	138	155	171	178	181	189	203	227	235	95	325	106	114
Bin El Ouidane 17	Morocco	+	-	173	159	148	191	98	104	112	124	132	137	149	158	182	187	203	227	238	106	109	112	120	136	146	159	165	176	183	194	203	236	103	112	126	138	155	171	178	181	189	203	227	235	95	325	106	114
Bin El Ouidane 18	Morocco	+	-	173	159	148	191	98	104	112	124	132	137	149	158	182	187	203	227	238	106	109	112	120	136	146	159	165	176	183	194	203	236	103	112	126	138	155	171	178	181	189	203	227	235	95	325	106	114
Bin El Ouidane 19	Morocco	+	+	174	159	148	191	98	104	112	123	131	138	150	158	183	187	203	224	231	106	110	111	121	135	139	159	165	176	183	194	203	236	103	111	138	138	156	170	178	181	188	203	228	235	87	325	106	114
Bin El Ouidane 20	Morocco	+	+	174	159	148	191	98	104	112	123	131	138	150	158	183	187	203	224	231	106	110	111	121	135	139	159	165	176	183	194	203	236	103	111	138	138	156	170	178	181	188	203	228	235	87	325	106	114
Bin El Ouidane 21	Morocco	+	-	173	159	148	191	98	104	112	124	132	137	149	158	182	187	203	227	238	106	109	112	120	136	146	159	165	176	183	194	203	236	103	112	126	138	155	171	178	181	189	203	227	235	95	325	106	114
Minorca A2	Spain	-	+	173	159	148	191	98	104	112	123	131	138	150	158	183	187	203	224	231	106	110	111	121	135	139	159	165	176	183	194	203	236	103	112	138	138	156	170	178	181	188	203	227	235	87	325	106	114
Minorca A5	Spain	-	+	173	159	148	191	98	104	113	122	132	138	150	159	182	188	191	225	238	106	110	112	120	136	146	158	164	174	182	194	204	236	103	113	135	138	157	169	179	182	188	203	227	235	95	100	106	114
Minorca A6	Spain	-	+	173	159	148	191	98	104	113	121	132	138	150	159	182	188	191	225	238	106	110	112	120	136	146	158	164	174	182	194	204	236	103	113	135	138	157	169	179	182	188	203	227	235	95	100	106	114
Minorca A8	Spain	-	+	173	159	148	191	98	104	113	122	132	138	150	159	182	188	191	225	238	106	110	112	120	136	146	158	164	174	182	194	204	236	103	113	135	138	157	169	179	182	188	203	227	235	95	100	106	114
Minorca A9	Spain	-	+	173	159	148	191	98	104	112	123	131	138	150	158	183	187	203	224	231	106	110	111	121	135	139	159	165	176	183	194	203	236	103	112	138	138	156	170	178	181	188	203	227	235	87	325	106	114
Minorca A12	Spain	-	+	173	159	148	191	98	104	112	123	131	138	150	158	183	187	203	224	231	106	110	111	121	135	139	159	165	176	183	194	203	236	103	112	138	138	156	170	178	181	188	203	227	235	87	325	106	114
Minorca A13	Spain	-	+	173	159	148	191	98	104	113	121	132	138	150	159	182	188	191	225	238	106	110	112	120	136	146	158	164	174	182	194	204	236	103	113	135	138	157	169	179	182	188	203	227	235	95	100	106	114
Minorca A14	Spain	-	+	173	159	148	191	98	104	112	123	131	138	150	158	183	187	203	224	231	106	110	111	121	135	139	159	165	176	183	194	203	236	103	112	138	138	156	170	178	181	188	203	227	235	87	325	106	114
Minorca A15	Spain	-	+	173	159	148	191	98	104	112	123	131	138	150	158	183	187	203	224	231	106	110	111	121	135	139	159	165	176	183	194	203	236	103	112	138	138	156	170	178	181	188	203	227	235	87	325	106	114
Minorca A16	Spain	-	+	173	159	148	191	98	104	112	123	131	138	150	158	183	187	203	224	231	106	110	111	121	135	139	159	165	176	183	194	203	236	103	112	138	138	156	170	178	181	188	203	227	235	87	325	106	114
Minorca A18	Spain	-	+	173	159	148	191	98	104	113	122	132	138	150	159	182	188	191	225	238	106	110	112	120	136	146	158	164	174	182	194	204	236	103	113	135	138	157	169	179	182	188	203	227	235	95	100	106	114
Minorca A19	Spain	-	+	173	159	148	191	98	104	112	123	131	138	150	158	183	187	203	224	231	106	110	111	121	135	139	159	165	176	183	194	203	236	103	112	138	138	156	170	178	181	188	203	227	235	87	325	106	114
Minorca A20	Spain	-	+	173	159	148	191	98	104	113	122	132	138	150	159	182	188	191	225	238	106	110	112	120	136	146	158	164	174	182	194	204	236	103	113	135	138	157	169	179	182	188	203	227	235	95	100	106	114
Minorca A21	Spain	-	+	173	159	148	191	98	104	113	121	132	138	150	159	182	188	191	225	238	106	110	112	120	136	146	158	164	174	182	194	204	236	103	113	135	138	157	169	179	182	188	203	227	235	95	100	106	114
Minorca A23	Spain	-	+	173	159	148	191	98	104	112	123	131	138	150	158	183	187	203	224	231	106	110	111	121	135	139	159	165	176	183	194	203	236	103	112	138	138	156	170	178	181	188	203	227	235	87	325	106	114
Minorca B5	Spain	-	+	173	159	148	191	98	104	113	122	132	138	150	159	182	188	191	225	238	106	110	112	120	136	146	158	164	174	182	194	204	236	103	113	135	138	157	169	179	182	188	203	227	235	95	100	106	114
Minorca B1	Spain	-	+	173	159	148	191	98	104	113	122	132	138	150	159	182	188	191	225	238	106	110	112	120	136	146	158	164	174	182	194	204	236	103	113	135	138	157	169	179	182	188	203	227	235	95	100	106	114
Minorca B2	Spain	-	+	173	159	148	191	98	104	113	121	132	138	150	159	182	188	191	225	238	106	110	112	120	136	146	158	164	174	182	194	204	236	103	113	135	138	157	169	179	182	188	203	227	235	95	100	106	114
Minorca B3	Spain	+	+	173	159	148	191	98	104	112	123	131	138	150	158	183	187	203	224	231	106	110	111	121	135	139	159	165	176	183	194	203	236	103	111	138	138	156	170	178	181	188	203	227	235	88	325	106	114
Minorca B4	Spain	-	+	173	159	148	191	98	104	112	123	131	138	150	158	183	187	203	224	231	106	110	111	121	135	139	159	165	176	183	194	203	236	103	112	138	138	156	170	178	181	188	203	227	235	87	325	106	114
Minorca C1	Spain	-	+	173	159	148	191	98	104	112	123	131	138	150	158	183	187	203	224	231	106	110	111	121	135	139	159	165	176	183	194	203	236	103	112	138	138	156	170	178	181	188	203	227	235	87	325	106	114
Minorca C2	Spain	-	+	173	159	148	191	98	104	112	123	131	138	150	158	183	187	203	224	231	106	110	111	121	135	139	159	165	176	183	194	203	236	103	112	138	138	156	170	178	181	188	203	227	235	87	325	106	114
Minorca C3	Spain	-	+	173	159	148	191	98	104	112	123	131	138	150	158	183	187	203	224	231	106	110	111	121	135	139	159	165	176	183	194	203	236	103	112	138	138	156	170	178	181	188	203	227	235	87	325	106	114
Santa Tegla 1	Italy	-	+	173	159	148	191	98	104	112	123	131	138	150	158	183	187	203	224	231	106	110	111	121	135	139	159	165	176	183	194	203	236	103	112	138	138	156	170	178	181	188	203	227	235	87	325	106	114
Santa Tegla 2	Italy	+	+	173	159	148	191	98	104	112	123	131	138	150	158	183	187	203	224	231	106	110	111	121	135	139	159	165	176	183	194	203	236	103	111	138	138	156	170	178	181	188	203	227	235	87	325	106	114
Santa Tegla 3	Italy	+	+	173	159	148	191	98	104	112	123	131	138	150	158	183	187	203	224	231	106	110	111	121	135	139	159	165	176	183	194	203	236	103	111	138	138	156	170	178	181	188	203	227	235	87	325	106	114
Santa Tegla 4	Italy	-	+	173	159	148	191	98	104	112	123	131	138	150	158	183	187	203	224	231	106	110	111	121	135	139	159	165	176	183	194	203	236	103	112	138	138	156	170	178	181	188	203	227	235	87	325	106	114
Santa Tegla 5	Italy	+	+	173	159	148	191	98	104	112	123	131	138	150	158	183	187	203	224	231	106	110	111	121	135	139	159	165	176	183	194	203	236	103	111	138	138	156	170	178	181	188	203	227	235	87	325	106	114
Santa Tegla 6	Italy	-	+	173	159	148	191	98	104	112	123	131	138	150	158	183	187	203	224	231	106	110	111	121	135	139	159	165	176	183	194	203	236	103	112	138	138	156	170	178	181	188	203	227	235	87	325	106	114
Santa Tegla 7	Italy	-	+	173	159	148	191	98	104	112	123	131	138	150	158	183	187	203	224	231	106	110	111	121	135	139	159	165	176	183	194	203	236	103	112	138	138	156	170	178	181	188	203	227	235	87	325	106	114
Santa Tegla 8	Italy	+	+	173	159	148	191	98	104	112	123	131	138	150	158	183	187	203	224	231	106	110	111	121	135	139	159	165	176	183	194	203	236	103	111	138	138	156	170	178	181	188	203	227	235	87	325	106	114
Santa Tegla 9	Italy	+	+	173	159	148	191	98	104	112	123	131	138	150	158	183	187	203	224	231	106	110	111	121	135	139	159	165	176	183	194	203	236	103	111	138	138	156	170	178	181	188	203	227	235	87	325	106	114
Santa Tegla 10	Italy	+	+	173	159	148	191	98	104	112	123	131	138	150	158	183	187	203	224	231	106	110	111	121	135	139	159	165	176	183	194	203	236	103	111	138	138	156	170	178	181	188	203	227	235	87	325	106	114
Santa Tegla 11	Italy	+	+	173	159	148	191	98	104	112	123	131	138	150	158	183	187	203	224	231	106	110	111	121	135	139	159	165	176	183	194	203	236	103	111	138	138	156	170	178	181	188	203	227	235	87	325	106	114
Santa Tegla 12	Italy	-	+	173	159	148	191	98	104	112	123	131	138	150	158	183	187	203	224	231	106	110	111	121	135	139	159	165	176	183	194	203	236	103	112	138	138	156	170	178	181	188	203	227	235	87	325	106	114
Santa Tegla 13	Italy	-	+	173	159	148	191	98	104	112	123	131	138	150	158	183	187	203	224	231	106	110	111	121	135	139	159	165	176	183	194	203	236	103	112	138	138	156	170	178	181	188	203	227	235	87	325	106	114
Santa Tegla 14	Italy	+	-	173	159	148	191	98	104	112	124	132	137	149	158	182	187	203	227	238	106	109	112	120	136	146	159	165	176	183	194	203	236	103	112	126	138	155	171	178	181	189	203	227	235	95	325	106	114
Santa Tegla 15	Italy	+	+	173	159	148	191	98	104	112	123	131	138	150	158	183	187	203	224	231	106	110	111	121	135	139	159	165	176	183	194	203	236	103	111	138	138	156	170	178	181	188	203	227	235	87	325	106	114
Santa Tegla 16	Italy	+	+	173	159	148	191	98	104	112	123	131	138	150	158	183	187	203	224	231	106	110	111	121	135	139	159	165	176	183	194	203	236	103	111	138	138	156	170	178	181	188	203	227	235	87	325	106	114
Santa Tegla 17	Italy	+	+	173	159	148	191	98	104	112	123	131	138	150	158	183	187	203	224	231	106	110	111	121	135	139	159	165	176	183	194	203	236	103	111	138	138	156	170	178	181	188	203	227	235	87	325	106	114
Santa Tegla 18	Italy	+	+	173	159	148	191	98	104	112	123	131	138	150	158	183	187	203	224	231	106	110	111	121	135	139	159	165	176	183	194	203	236	103	111	138	138	156	170	178	181	188	203	227	235	87	325	106	114
Santa Tegla 19	Italy	+	+	173	159	148	191	98	104	112	123	131	138	150	158	183	187	203	224	231	106	110	111	121	135	139	159	165	176	183	194	203	236	103	111	138	138	156	170	178	181	188	203	227	235	87	325	106	114
Santa Tegla 20	Italy	+	+	173	159	148	191	98	104	112	123	131	138	150	158	183	187	203	224	231	106	110	111	121	135	139	159	165	176	183	194	203	236	103	111	138	138	156	170	178	181	188	203	227	235	87	325	106	114
Santa Tegla 21	Italy	+	+	173	159	148	191	98	104	112	123	131	138	150	158	183	187	203	224	231	106	110	111	121	135	139	159	165	176	183	194	203	236	103	111	138	138	156	170	178	181	188	203	227	235	87	325	106	114
Santa Tegla 22	Italy	+	+	173	159	148	191	98	104	112	123	131	138	150	158	183	187	203	224	231	106	110	111	121	135	139	159	165	176	183	194	203	236	103	111	138	138	156	170	178	181	188	203	227	235	87	325	106	114
Gialova A1	Greece	+	+	173	159	148	191	98	104	112	124	132	137	149	158	182	187	203	227	239	106	109	112	120	136	146	159	165	176	183	194	203	236	103	112	126	138	155	171	178	181	190	203	227	235	95	325	106	114
Gialova A2	Greece	+	+	173	159	148	191	98	104	112	123	131	138	150	158	183	187	203	224	231	106	111	111	121	135	139	159	165	176	183	194	203	236	103	111	138	138	156	170	178	181	188	203	227	235	87	325	106	114
Gialova A3	Greece	+	+	173	159	148	191	98	104	112	124	132	137	149	158	182	187	203	226	238	106	109	112	120	136	146	159	165	176	183	194	203	236	103	112	126	138	155	171	178	181	190	203	227	235	95	325	106	114
Gialova A4	Greece	+	+	173	159	148	191	98	104	112	124	132	137	149	158	182	187	203	227	238	106	109	112	120	136	146	159	165	176	183	194	203	236	104	112	126	138	155	171	178	181	189	203	227	235	95	325	106	114
Gialova A5	Greece	+	+	173	159	148	191	98	104	112	123	131	138	150	158	183	187	203	224	231	106	111	111	121	135	139	159	165	176	183	194	203	236	103	111	138	138	156	170	178	181	188	203	227	235	87	325	106	114
Gialova A6	Greece	+	+	173	159	148	191	98	104	112	124	132	137	149	158	182	187	203	227	238	106	109	112	120	136	146	159	165	176	183	194	203	236	103	112	126	138	155	171	178	181	189	203	227	236	95	325	106	114
Gialova A7	Greece	+	+	173	159	148	191	98	104	112	123	131	138	150	158	183	187	203	224	231	106	111	111	121	135	139	159	165	176	183	194	203	236	103	111	138	138	156	170	178	181	188	203	227	235	87	325	106	114
Gialova A8	Greece	+	-	173	159	148	191	98	104	112	124	132	137	149	158	182	187	203	227	238	106	109	112	120	136	146	159	165	176	183	194	203	236	103	112	126	138	155	171	178	181	189	203	227	235	95	325	106	114
Gialova A9	Greece	+	+	173	159	148	191	98	104	112	123	131	138	150	158	183	187	203	224	231	106	111	111	121	135	139	159	165	176	183	194	203	236	103	111	138	138	156	170	178	181	188	203	227	235	87	325	106	114
Gialova A10	Greece	+	+	173	159	148	191	98	104	112	123	131	138	150	158	183	187	203	224	231	106	111	111	121	135	139	159	165	176	183	194	203	236	103	111	138	138	156	170	178	181	188	203	227	235	87	325	106	114
Gialova A11	Greece	+	-	173	159	148	191	98	104	112	124	132	137	149	158	182	187	203	227	238	106	109	112	120	136	146	159	165	176	183	194	203	236	103	112	126	138	155	171	178	181	189	203	227	235	95	325	106	114
Gialova A12	Greece	+	+	173	159	148	191	98	104	112	123	131	138	150	158	183	187	203	224	231	106	111	111	121	135	139	159	165	176	183	194	203	236	103	111	138	138	156	170	178	181	188	203	227	235	87	325	106	114
Gialova A13	Greece	+	+	173	159	148	191	98	104	112	124	132	137	149	158	182	187	203	226	238	106	109	112	120	136	146	159	165	176	183	194	203	236	103	112	126	138	155	171	178	181	190	203	227	235	95	325	106	114
Gialova B1	Greece	+	+	173	159	148	191	98	104	112	124	132	137	149	158	182	187	203	227	238	106	109	112	120	136	146	159	165	176	183	194	203	236	104	112	126	138	155	171	178	181	189	203	227	235	95	325	106	114
Gialova B2	Greece	+	+	173	159	148	191	98	104	112	124	132	137	149	158	182	187	203	227	239	106	109	112	120	136	146	159	165	176	183	194	203	236	103	112	126	138	155	171	178	181	190	203	227	235	95	325	106	114
Gialova B3	Greece	+	+	173	159	148	191	98	104	112	123	131	138	150	158	183	187	203	224	231	106	111	111	121	135	139	159	165	176	183	194	203	236	103	111	138	138	156	170	178	181	188	203	227	235	87	325	106	114
Gialova B4	Greece	+	-	173	159	148	191	98	104	112	124	132	137	149	158	182	187	203	227	238	106	109	112	120	136	146	159	165	176	183	194	203	236	103	112	126	138	155	171	178	181	189	203	227	235	95	325	106	114
Gialova B5	Greece	+	-	173	159	148	191	98	104	112	124	132	137	149	158	182	187	203	227	238	106	109	112	120	136	146	159	165	176	183	194	203	236	103	112	126	138	155	171	178	181	189	203	227	235	95	325	106	114
Gialova B6	Greece	+	+	173	159	148	191	98	104	112	124	132	137	149	158	182	187	203	226	238	106	109	112	120	136	146	159	165	176	183	194	203	236	103	112	126	138	155	171	178	181	190	203	227	235	95	325	106	114
Gialova B7	Greece	+	-	173	159	148	191	98	104	112	124	132	137	149	158	182	187	203	227	238	106	109	112	120	136	146	159	165	176	183	194	203	236	103	112	126	138	155	171	178	181	189	203	227	235	95	325	106	114
Gialova B8	Greece	+	+	173	159	148	191	98	104	112	124	132	137	149	158	182	187	203	226	238	106	109	112	120	136	146	159	165	176	183	194	203	236	103	112	126	138	155	171	178	181	190	203	227	235	95	325	106	114
Gialova B9	Greece	+	+	173	159	148	191	98	104	112	123	131	138	150	158	183	187	203	224	231	106	111	111	121	135	139	159	165	176	183	194	203	236	103	111	138	138	156	170	178	181	188	203	227	235	87	325	106	114
Gialova B10	Greece	+	+	173	159	148	191	98	104	112	124	132	137	149	158	182	187	203	227	238	106	109	112	120	136	146	159	165	176	183	194	203	236	104	112	126	138	155	171	178	181	189	203	227	235	95	325	106	114
Gialova B11	Greece	+	+	173	159	148	191	98	104	112	123	131	138	150	158	183	187	203	224	231	106	111	111	121	135	139	159	165	176	183	194	203	236	103	111	138	138	156	170	178	181	188	203	227	235	87	325	106	114
Gialova B13	Greece	+	-	173	159	148	191	98	104	112	124	132	137	149	158	182	187	203	227	238	106	109	112	120	136	146	159	165	176	183	194	203	236	103	112	126	138	155	171	178	181	189	203	227	235	95	325	106	114
Gialova B14	Greece	+	+	173	159	148	191	98	104	112	124	132	137	149	158	182	187	203	227	239	106	109	112	120	136	146	159	165	176	183	194	203	236	103	112	126	138	155	171	178	181	190	203	227	235	95	325	106	114
Gialova B15	Greece	+	+	173	159	148	191	98	104	112	124	132	137	149	158	182	187	203	227	238	106	109	112	120	136	146	159	165	176	183	194	203	236	103	112	126	138	155	171	178	181	189	203	227	236	95	325	106	114
Gialova B16	Greece	+	+	173	159	148	191	98	104	112	123	131	138	150	158	183	187	203	224	231	106	111	111	121	135	139	159	165	176	183	194	203	236	103	111	138	138	156	170	178	181	188	203	227	235	87	325	106	114
Gialova B17	Greece	+	-	173	159	148	191	98	104	112	124	132	137	149	158	182	187	203	227	238	106	109	112	120	136	146	159	165	176	183	194	203	236	103	112	126	138	155	171	178	181	189	203	227	235	95	325	106	114
Gialova B18	Greece	+	+	173	159	148	191	98	104	112	124	132	137	149	158	182	187	203	227	238	106	109	112	120	136	146	159	165	176	183	194	203	236	104	112	126	138	155	171	178	181	189	203	227	235	95	325	106	114
Gialova B19	Greece	+	+	173	159	148	191	98	104	112	124	132	137	149	158	182	187	203	227	238	106	109	112	120	136	146	159	165	176	183	194	203	236	103	112	126	138	155	171	178	181	189	203	227	236	95	325	106	114
Gialova B20	Greece	+	+	173	159	148	191	98	104	112	124	132	137	149	158	182	187	203	227	239	106	109	112	120	136	146	159	165	176	183	194	203	236	103	112	126	138	155	171	178	181	190	203	227	235	95	325	106	114
Gialova C1	Greece	+	-	173	159	148	191	98	104	112	124	132	137	149	158	182	187	203	227	238	106	109	112	120	136	146	159	165	176	183	194	203	236	103	112	126	138	155	171	178	181	189	203	227	235	95	325	106	114
Gialova C2	Greece	+	+	173	159	148	191	98	104	112	124	132	137	149	158	182	187	203	226	238	106	109	112	120	136	146	159	165	176	183	194	203	236	103	112	126	138	155	171	178	181	190	203	227	235	95	325	106	114
Gialova C3	Greece	+	+	173	159	148	191	98	104	112	124	132	137	149	158	182	187	203	227	239	106	109	112	120	136	146	159	165	176	183	194	203	236	103	112	126	138	155	171	178	181	190	203	227	235	95	325	106	114
Gialova C4	Greece	+	+	173	159	148	191	98	104	112	123	131	138	150	158	183	187	203	224	231	106	111	111	121	135	139	159	165	176	183	194	203	236	103	111	138	138	156	170	178	181	188	203	227	235	87	325	106	114
Gialova C5	Greece	+	+	173	159	148	191	98	104	112	123	131	138	150	158	183	187	203	224	231	106	111	111	121	135	139	159	165	176	183	194	203	236	103	111	138	138	156	170	178	181	188	203	227	235	87	325	106	114
Rajo 1	Syria	+	-	173	159	148	191	98	104	112	124	132	137	149	158	182	187	203	227	238	106	109	112	120	136	146	159	165	176	183	194	203	236	103	112	126	138	155	171	178	181	189	203	227	235	95	325	106	114
Rajo 2	Syria	+	-	173	159	148	191	98	104	112	124	132	137	149	158	182	187	203	227	238	106	109	112	120	136	146	159	165	176	183	194	203	236	103	112	126	138	155	171	178	181	189	203	227	235	95	325	106	114
Rajo 3	Syria	+	+	173	159	148	191	98	104	112	124	132	137	149	158	182	187	203	227	238	106	109	112	120	136	145	159	165	176	183	194	203	236	103	113	126	138	155	171	178	181	189	203	227	235	95	325	106	114
Rajo 4	Syria	+	+	173	159	148	191	98	104	112	124	132	137	149	158	182	187	203	227	238	106	109	112	120	136	145	159	165	176	183	194	203	236	103	113	126	138	155	171	178	181	189	203	227	235	95	325	106	114
Rajo 5	Syria	-	+	173	159	148	191	98	104	112	124	132	137	149	158	182	187	203	227	238	106	109	112	120	136	145	159	165	176	183	194	203	236	103	113	126	138	155	171	178	181	189	203	227	235	95	325	106	114
Rajo 6	Syria	+	+	173	159	148	191	98	104	112	124	132	137	149	158	182	187	203	227	238	106	109	112	120	136	145	159	165	176	183	194	203	236	103	113	126	138	155	171	178	181	189	203	227	235	95	325	106	114
Rajo 7	Syria	-	+	173	159	148	191	98	104	112	124	132	137	149	158	182	187	203	227	238	106	109	112	120	136	145	159	165	176	183	194	203	236	103	113	126	138	155	171	178	181	189	203	227	235	95	325	106	114
Rajo 8	Syria	+	-	173	159	148	191	98	104	112	124	132	137	149	158	182	187	203	227	238	106	109	112	120	136	146	159	165	176	183	194	203	236	103	112	126	138	155	171	178	181	189	203	227	235	95	325	106	114
Rajo 9	Syria	+	-	173	159	148	191	98	104	112	124	132	137	149	158	182	187	203	227	238	106	109	112	120	136	146	159	165	176	183	194	203	236	103	112	126	138	155	171	178	181	189	203	227	235	95	325	106	114
Rajo 10	Syria	+	+	173	159	148	191	98	104	112	124	132	137	149	158	182	187	203	227	238	106	109	112	120	136	145	159	165	176	183	194	203	236	103	112	126	138	155	171	178	181	189	203	227	235	95	325	106	114
Rajo 11	Syria	-	+	173	159	148	191	98	104	112	124	132	137	149	158	182	187	203	227	238	106	109	112	120	136	145	159	165	176	183	194	203	236	103	113	126	138	155	171	178	181	189	203	227	235	95	325	106	114
Rajo 12	Syria	+	-	173	159	148	191	98	104	112	124	132	137	149	158	182	187	203	227	238	106	109	112	120	136	146	159	165	176	183	194	203	236	103	112	126	138	155	171	178	181	189	203	227	235	95	325	106	114
Rajo 13	Syria	+	+	173	159	148	191	98	104	112	124	132	137	149	158	182	187	203	227	238	106	109	112	120	136	145	159	165	176	183	194	203	236	103	113	126	138	155	171	178	181	189	203	227	235	95	325	106	114
Rajo 14	Syria	-	+	173	159	148	191	98	104	112	124	132	137	149	158	182	187	203	227	238	106	109	112	120	136	145	159	165	176	183	194	203	236	103	113	126	138	155	171	178	181	189	203	227	235	95	325	106	114
Rajo 15	Syria	-	+	173	159	148	191	98	104	112	124	132	137	149	158	182	187	203	227	238	106	109	112	120	136	145	159	165	176	183	194	203	236	103	113	126	138	155	171	178	181	189	203	227	235	95	325	106	114
Rajo 16	Syria	+	+	173	159	148	191	98	104	112	124	132	137	149	158	182	187	203	227	238	106	109	112	120	136	146	159	165	176	183	194	203	236	103	112	126	138	155	171	178	181	189	203	227	235	95	325	106	114
Rajo 17	Syria	+	-	173	159	148	191	98	104	112	124	132	137	149	158	182	187	203	227	238	106	109	112	120	136	146	159	165	176	183	194	203	236	103	112	126	138	155	171	178	181	189	203	227	235	95	325	106	114
Rajo 18	Syria	+	-	173	159	148	191	98	104	112	124	132	137	149	158	182	187	203	227	238	106	109	112	120	136	146	159	165	176	183	194	203	236	103	112	126	138	155	171	178	181	189	203	227	235	95	325	106	114
Rajo 19	Syria	+	-	173	159	148	191	98	104	112	124	132	137	149	158	182	187	203	227	238	106	109	112	120	136	146	159	165	176	183	194	203	236	103	112	126	138	155	171	178	181	189	203	227	235	95	325	106	114
Rajo 20	Syria	+	-	173	159	148	191	98	104	112	124	132	137	149	158	182	187	203	227	238	106	109	112	120	136	146	159	165	176	183	194	203	236	103	112	126	138	155	171	178	181	189	203	227	235	95	325	106	114
Rajo 21	Syria	+	+	173	159	148	191	98	104	112	124	132	137	149	158	182	187	203	227	238	106	109	112	120	136	145	159	165	176	183	194	203	236	103	113	126	138	155	171	178	181	189	203	227	235	95	325	106	114
Rajo 22	Syria	+	-	173	159	148	191	98	104	112	124	132	137	149	158	182	187	203	227	238	106	109	112	120	136	146	159	165	176	183	194	203	236	103	112	126	138	155	171	178	181	189	203	227	235	95	325	106	114
Rajo 23	Syria	+	-	173	159	148	191	98	104	112	124	132	137	149	158	182	187	203	227	238	106	109	112	120	136	146	159	165	176	183	194	203	236	103	112	126	138	155	171	178	181	189	203	227	235	95	325	106	114
Rajo 24	Syria	-	+	173	159	148	191	98	104	112	124	132	137	149	158	182	187	203	227	238	106	109	112	120	136	145	159	165	176	183	194	203	236	103	113	126	138	155	171	178	181	189	203	227	235	95	325	106	114
Rajo 25	Syria	-	+	173	159	148	191	98	104	112	124	132	137	149	158	182	187	203	227	238	106	109	112	120	136	145	159	165	176	183	194	203	236	103	113	126	138	155	171	178	181	189	203	227	235	95	325	106	114
Rajo 26	Syria	+	-	173	159	148	191	98	104	112	124	132	137	149	158	182	187	203	227	238	106	109	112	120	136	146	159	165	176	183	194	203	236	103	112	126	138	155	171	178	181	189	203	227	235	95	325	106	114
	b)	Loci
	Haplotype	CAPS-XapI*	CAPS-EcoRI	1	2	3	4	5	6	7	8	9	10	11	12	13	14	15	16	17	18	19	20	21	22	23	24	25	26	27	28	29	30	31	32	33	34	35	36	37	38	39	40	41	42	43	44	45	46
	E1-1	+	-	124	149	151	106	98	173	230	485	136	95	126	131	197	102	137	159	178	145	112	132	103	159	120	187	176	104	112	183	203	148	132	114	236	169	185	182	153	109	106	123	171	138	208	194	191	112
	E1-2	-	+	124	149	151	106	98	173	230	485	136	95	126	131	197	102	137	159	178	145	113	132	103	159	120	187	176	104	112	183	203	148	132	114	236	169	185	182	153	109	106	123	171	138	208	194	191	112
	E1-3	+	+	124	149	151	106	98	173	230	485	136	95	126	131	197	102	137	159	178	145	112	132	103	159	120	187	176	104	112	183	203	148	132	114	236	169	185	182	153	109	106	123	171	138	208	194	191	112
	E1-4	+	+	124	149	151	106	98	173	230	485	136	95	126	131	197	102	137	159	178	145	112	132	103	159	120	187	176	104	112	183	203	148	132	114	236	169	185	182	153	109	106	123	171	138	208	194	191	112
	E1-5	+	+	124	149	151	106	98	173	230	485	136	95	126	131	197	102	137	159	178	145	113	132	103	159	120	187	176	104	112	183	203	148	132	114	236	169	185	182	153	109	106	123	171	138	208	194	191	112
	E1-6	+	+	124	149	151	106	98	173	230	485	136	95	126	131	197	102	137	159	178	145	112	132	103	159	120	187	176	104	112	183	203	148	132	114	236	169	185	182	153	109	106	123	171	138	208	194	191	112
	E1-7	+	+	124	149	151	106	98	173	230	485	136	95	126	131	197	102	137	159	178	145	112	132	104	159	120	187	176	104	112	183	203	148	132	114	236	169	185	182	153	109	106	123	171	138	208	194	191	112
	E1-8	+	+	124	149	151	106	98	173	230	485	136	95	126	131	197	102	137	159	178	145	112	132	103	159	120	187	176	104	112	183	203	148	132	114	236	169	185	182	153	109	106	123	171	138	208	194	191	112
	E1-9	+	+	124	149	151	106	98	173	230	485	136	95	126	131	197	102	137	159	178	145	112	132	103	159	120	187	176	104	112	183	203	148	132	114	236	169	185	182	153	109	106	123	171	138	208	194	191	112
	L1-1	+	+	124	148	151	106	98	173	230	485	136	95	126	131	197	102	137	159	178	145	112	132	103	159	120	187	176	104	112	183	203	148	133	114	236	169	185	182	153	110	106	123	171	137	208	194	191	112
	E2-1	+	+	123	150	151	106	98	173	230	485	135	87	138	131	197	102	138	159	178	145	111	132	103	159	121	187	176	104	112	183	203	148	131	114	236	169	185	183	153	110	106	123	170	138	208	194	191	111
	E2-2	-	+	123	150	151	106	98	173	230	485	135	87	138	131	197	102	138	159	178	145	112	132	103	159	121	187	176	104	112	183	203	148	131	114	236	169	185	183	153	110	106	123	170	138	208	194	191	111
	E2-3	+	+	123	150	151	106	98	173	230	485	135	88	138	131	197	102	138	159	178	145	111	132	103	159	121	187	176	104	112	183	203	148	131	114	236	169	185	183	153	110	106	123	170	138	208	194	191	111
	E2-4	-	+	123	150	151	106	98	173	230	485	135	87	138	131	197	102	138	159	178	145	111	132	103	159	121	187	176	104	112	183	203	148	131	114	236	169	185	183	153	110	106	123	170	138	208	194	191	111
	E2-5	+	+	123	149	151	106	98	173	230	485	135	87	138	131	197	102	138	159	178	145	111	132	103	159	121	187	176	104	112	183	203	148	131	114	236	169	185	183	153	110	106	123	170	138	208	194	191	111
	E2-6	+	+	123	149	151	106	98	173	230	485	135	87	138	131	197	102	138	159	178	145	111	132	103	159	121	187	176	104	112	183	203	148	131	114	236	169	185	183	153	110	106	123	170	138	208	194	191	110
	E2-7	+	+	123	150	151	106	98	173	230	485	135	87	138	131	197	102	138	159	178	145	111	132	103	159	121	187	176	104	112	183	203	148	131	114	236	169	185	183	153	111	106	123	170	138	208	194	191	111
	E2-8	+	+	123	150	151	106	98	174	230	485	135	87	138	131	197	102	138	159	178	145	111	132	103	159	121	187	176	104	112	183	203	148	131	114	236	169	185	183	153	110	106	123	170	138	208	194	191	111
	E2-9	+	+	123	150	151	106	98	174	230	485	135	87	138	131	197	102	138	159	178	145	111	132	103	159	121	187	176	104	112	183	203	148	131	114	236	169	185	183	153	110	106	123	171	138	208	194	191	111
	E3-1	-	+	122	150	151	106	98	173	230	485	136	95	135	131	197	102	138	159	179	145	113	132	103	158	120	188	174	104	113	182	203	148	132	114	236	169	185	182	153	110	106	123	169	138	208	194	191	112
	E3-2	-	+	121	150	151	106	98	173	230	485	136	95	135	131	197	102	138	159	179	145	113	132	103	158	120	188	174	104	113	182	203	148	132	114	236	169	185	182	153	110	106	123	169	138	208	194	191	112
	E3-3	-	+	122	150	151	106	98	173	230	485	136	95	135	131	197	102	138	159	179	145	112	132	103	158	120	188	174	104	113	182	203	148	132	114	236	169	185	182	153	110	106	123	169	138	208	194	191	112
	S1	-	+	123	149	151	106	98	173	230	485	136	95	136	131	197	102	138	159	178	145	115	132	103	158	120	189	177	104	112	183	204	148	132	114	235	169	185	182	153	110	106	123	171	139	208	194	191	112
	C2	-	+	124	148	150	105	99	173	239	143	136	95	135	130	197	101	140	159	178	145	110	132	102	158	120	189	176	105	110	184	204	148	132	115	235	169	185	181	152	110	105	124	170	138	209	193	190	111
	C1	+	+	125	148	150	105	98	173	239	143	135	95	135	130	197	101	139	159	178	153	111	132	102	158	120	190	177	104	110	184	202	148	132	114	234	163	185	182	152	109	105	123	170	138	209	193	190	113
	A	-	+	123	150	151	105	98	173	230	485	135	95	135	130	198	102	139	158	179	145	112	133	102	156	120	187	176	105	110	184	203	147	132	114	234	169	184	182	152	109	105	123	172	138	208	194	190	113
	* The 40 variable loci in the Mediterranean and North African olive trees are in boldface.
[truncated: 16 more columns]
