# Supplementary material for: Genomic profiling of plastid DNA variation in the Mediterranean olive tree
Source: BMC Plant Biol. 2011 May 10;11:80. doi: 10.1186/1471-2229-11-80 (PMC3115843; doi:10.1186/1471-2229-11-80)
Supplement: Additional file 6 — Data matrix of the 26 cpDNA haplotypes for the reduced-median network analysis. [file 1471-2229-11-80-S6.XLS]

## Sheet: Feuil1
Additional file S6. Data matrix of the 26 cpDNA haplotypes for the reduced-median network analysis.
Haplotype	6	16	30	45	5	26	27	1	31	15	2	48	36	24	52	57-I	57-II	54-I	54-II	39	38	46	23	9	51	22	59	25	28	44	53	33	21	19	11-I	11-II	42	47	41	17	49	56	29	50	58	10-I	10-II	61	4
M	8	10	11	10	12	20	10	11	10	16	10	21	15	13	1	1	13	1	9	13	11	11	10	21	13	12	7	14	12	9	9	10	10	36	1	12	13	10	11	10	10	16	12	22	21	1	0	1	10
C2	8	10	11	9	13	21	8	12	10	18	9	22	14	13	1	1	13	1	9	12	11	10	10	21	12	12	7	13	13	8	9	10	9	31	1	11	12	13	10	10	10	16	12	22	22	1	0	1	9
A	8	9	10	9	12	21	8	11	10	17	11	21	15	11	1	1	13	1	9	12	10	12	10	20	16	10	7	13	13	9	9	9	9	33	1	11	12	12	12	11	11	16	11	21	21	1	0	1	9
C1	8	10	11	9	12	20	8	13	10	17	9	22	15	14	1	1	13	1	9	12	10	12	10	20	13	12	7	14	13	8	9	9	9	32	1	11	12	14	10	10	10	16	10	22	21	1	0	1	9
E2-1	8	10	11	10	12	20	10	11	9	16	11	21	16	11	1	0	13	0	9	13	11	10	11	20	11	13	7	13	12	9	9	11	10	32	1	14	12	12	10	10	10	15	11	21	21	0	0	1	10
E2-2	8	10	11	10	12	20	10	11	9	16	11	21	16	11	1	0	13	0	9	13	11	10	11	20	11	13	7	13	12	9	9	11	10	33	1	14	12	12	10	10	10	15	11	21	21	0	0	1	10
E2-3	8	10	11	10	12	20	10	11	9	16	11	21	16	11	1	0	13	0	9	13	11	10	11	20	11	13	7	13	12	9	9	11	10	32	1	14	12	12	10	10	10	15	11	21	21	0	1	1	10
E2-4	8	10	11	10	12	20	10	11	9	16	11	21	16	11	1	0	13	0	9	13	11	10	11	20	11	13	7	13	12	9	9	11	10	32	1	14	12	12	10	10	10	15	11	21	21	0	0	1	10
E2-5	8	10	11	10	12	20	10	11	9	16	10	21	16	11	1	0	13	0	9	13	11	10	11	20	11	13	7	13	12	9	9	11	10	32	1	14	12	12	10	10	10	15	11	21	21	0	0	1	10
E2-6	8	10	11	10	12	20	10	11	9	16	10	21	16	11	1	0	13	0	9	13	11	9	11	20	11	13	7	13	12	9	9	11	10	32	1	14	12	12	10	10	10	15	11	21	21	0	0	1	10
E2-7	8	10	11	10	12	20	10	11	9	16	11	21	16	11	1	0	13	0	9	13	12	10	11	20	11	13	7	13	12	9	9	11	10	32	1	14	12	12	10	10	10	15	11	21	21	0	0	1	10
E2-8	9	10	11	10	12	20	10	11	9	16	11	21	16	11	1	0	13	0	9	13	11	10	11	20	11	13	7	13	12	9	9	11	10	32	1	14	12	12	10	10	10	15	11	22	21	0	0	1	10
E2-9	9	10	11	10	12	20	10	11	9	16	11	21	16	11	1	0	13	0	9	13	11	10	11	20	11	13	7	13	12	9	9	11	10	32	1	14	12	12	11	10	10	15	11	22	21	0	0	1	10
E3-1	8	10	11	10	12	20	11	10	10	16	11	22	15	12	0	1	13	1	9	13	11	11	10	21	18	12	6	11	11	9	10	11	10	34	1	11	12	13	9	11	11	15	11	21	21	1	0	0	10
E3-2	8	10	11	10	12	20	11	9	10	16	11	22	15	12	0	1	13	1	9	13	11	11	10	21	18	12	6	11	11	9	10	11	10	34	1	11	12	13	9	11	11	15	11	21	21	1	0	0	10
E3-3	8	10	11	10	12	20	11	10	10	16	11	22	15	12	0	1	13	1	9	13	11	11	10	21	18	12	6	11	11	9	10	11	10	33	1	11	12	13	9	11	11	15	11	21	21	1	0	0	10
L1	8	10	11	10	12	20	10	12	11	15	9	22	15	11	1	1	15	1	10	13	11	11	10	21	18	13	7	13	12	9	9	11	10	33	0	12	11	11	11	10	10	16	11	21	20	1	0	1	10
E1-1	8	10	11	10	12	20	10	12	10	15	10	21	15	11	1	1	15	1	9	13	10	11	10	21	18	13	7	13	12	9	9	11	10	33	0	12	12	11	11	10	10	16	11	21	21	1	0	1	10
E1-2	8	10	11	10	12	20	10	12	10	15	10	21	15	11	1	1	15	1	9	13	10	11	10	21	17	13	7	13	12	9	9	11	10	34	0	12	12	11	11	10	10	16	11	21	21	1	0	1	10
E1-3	8	10	11	10	12	20	10	12	10	15	10	21	15	11	1	1	15	1	9	13	10	11	10	21	17	13	7	13	12	9	9	11	10	33	0	12	12	11	11	10	10	16	11	21	21	1	0	1	10
E1-4	8	10	11	10	12	20	10	12	10	15	10	21	15	11	1	1	15	1	9	13	10	11	10	21	18	13	7	13	12	9	9	11	10	33	0	12	12	11	11	10	10	16	11	21	21	1	0	1	10
E1-5	8	10	11	10	12	20	10	12	10	15	10	21	15	11	1	1	15	1	9	13	10	11	10	21	17	13	7	13	12	9	9	11	10	34	0	12	12	11	11	10	10	16	11	21	21	1	0	1	10
E1-6	8	10	11	10	12	20	10	12	10	15	10	21	15	11	1	1	15	1	9	13	10	11	10	21	18	13	7	13	12	9	9	11	10	33	0	12	12	11	11	10	10	16	11	21	22	1	0	1	10
E1-7	8	10	11	10	12	20	10	12	10	15	10	21	15	11	1	1	15	1	9	13	10	11	10	21	18	13	7	13	12	9	9	11	11	33	0	12	12	11	11	10	10	16	11	21	21	1	0	1	10
E1-8	8	10	11	10	12	20	10	12	10	15	10	21	15	11	1	1	15	1	10	13	10	11	10	21	18	13	7	13	12	9	9	11	10	33	0	12	12	11	11	10	10	17	11	21	21	1	0	1	10
E1-9	8	10	11	10	12	20	10	12	10	15	10	21	15	11	1	1	14	1	9	13	10	11	10	21	18	13	7	13	12	9	9	11	10	33	0	12	12	11	11	10	10	17	11	21	21	1	0	1	10
[truncated: 17 more columns]
